# Supplementary material for: Ethyl 3-nitro-4-(propyl­amino)benzoate
Source: Acta Crystallogr Sect E Struct Rep Online. 2008 Jul 16;64(Pt 8):o1501–2. doi: 10.1107/S1600536808021314 (PMC2962130; doi:10.1107/S1600536808021314)
Supplement: Supplementary file 1 [file e-64-o1501-sup1.cif]

##############################################################################
###                                                                        ###
###        Electronic paper (Acta Crystallographica Section E)             ###
###                                                                        ###
##############################################################################
#                                                                            #
# This CIF contains the data in a paper accepted for publication in Acta     #
# Crystallographica Section E. It conforms to the requirements of Notes      #
# for Authors for Section E, and has been peer reviewed under the auspices   #
# of the IUCr Commission on Journals.                                        #
#                                                                            #
# Full details of the Crystallographic Information File format               #
# are given in the paper "The Crystallographic Information File (CIF):       #
# a New Standard Archive File for Crystallography" by S. R. Hall, F. H.      #
# Allen and I. D. Brown [Acta Cryst. (1991), A47, 655-685].                  #
#                                                                            #
# The current version of the core CIF dictionary is obtainable from          #
# ftp://ftp.iucr.org/pub/cif_core.dic. The current version number is 2.4.    #
#                                                                            #
# Software is freely available for graphical display of the structure(s) in  #
# this CIF.  For information consult the CIF home page http://www.iucr.org/  #
# cif/home.html                                                              #
#                                                                            #
# This file may be used for bona fide research purposes within the           #
# scientific community so long as proper attribution is given to the journal # 
# article from which it was obtained.                                        #
#                                                                            #
##############################################################################
                                             
data_global
_audit_creation_method     'form.cif (version 2.0)'
_journal_data_validation_number     ?
_journal_date_recd_electronic     2008-07-08
_journal_date_accepted     2008-07-09
_journal_name_full     'Acta Crystallographica, Section E'
_journal_year     2008
_journal_volume     64
_journal_issue      8
_journal_page_first     o1501
_journal_page_last     o1502
_journal_paper_category     QO
_journal_coeditor_code     AT2590
_publ_contact_author_name     'Prof. Fun Hoong Kun'
_publ_contact_author_address
;
      X-ray Crystallography Unit
      School of Physics
      Universiti Sains Malaysia
      11800 USM, Penang
      MALAYSIA
;
_publ_contact_author_email     hkfun@usm.my
_publ_contact_author_fax     '6 04 6579150'
_publ_contact_author_phone     '6 04 6533652'
_publ_section_title
;
Ethyl 3-nitro-4-(propylamino)benzoate
;
loop_
    _publ_author_name
    _publ_author_footnote
    _publ_author_address
    'Siti Marina Mohd. Maidin' ?
;     School of Pharmaceutical Sciences
      Universiti Sains Malaysia
      11800 USM, Penang
      Malaysia
;
    'Aisyah Saad Abdul Rahim'
;
      Additional correspondence author: e-mail: aisyah@usm.my.
;
;     School of Pharmaceutical Sciences
      Universiti Sains Malaysia
      11800 USM, Penang
      Malaysia
;
    'Shafida Abd. Hamid' ?
;    School of Chemical Sciences
     Universiti Sains Malaysia
     11800 USM, Penang
     Malaysia
;
    'Reza Kia' ?
;     X-ray Crystallography Unit
      School of Physics
      Universiti Sains Malaysia
      11800 USM, Penang
      Malaysia
;
    'Hoong-Kun Fun' ?
;     X-ray Crystallography Unit
      School of Physics
      Universiti Sains Malaysia
      11800 USM, Penang
      Malaysia
;
data_I
_audit_creation_method     SHELXL-97
_chemical_name_systematic
;
Ethyl 3-nitro-4-(propylamino)benzoate
;
_chemical_name_common
;
;
_chemical_formula_moiety     'C12 H16 N2 O4'
_chemical_formula_sum     'C12 H16 N2 O4'
_chemical_formula_iupac     'C12 H16 N2 O4'
_chemical_formula_weight     252.27
_chemical_melting_point     ?
_symmetry_cell_setting     'triclinic'
_symmetry_space_group_name_H-M     'P -1'
_symmetry_space_group_name_Hall     '-P 1'
loop_
    _symmetry_equiv_pos_as_xyz
    'x, y, z'
    '-x, -y, -z'
_cell_length_a     4.4914(4)
_cell_length_b     12.0828(9)
_cell_length_c     12.8763(9)
_cell_angle_alpha     62.494(4)
_cell_angle_beta     81.055(4)
_cell_angle_gamma     83.494(4)
_cell_volume     611.57(8)
_cell_formula_units_Z     2
_cell_measurement_reflns_used     6896
_cell_measurement_theta_min     3.15
_cell_measurement_theta_max     32.98
_cell_measurement_temperature     100.00(10)
_exptl_crystal_description     'Needle'
_exptl_crystal_colour     'yellow'
_exptl_crystal_size_max     0.51
_exptl_crystal_size_mid     0.26
_exptl_crystal_size_min     0.26
_exptl_crystal_density_diffrn     1.370
_exptl_crystal_density_meas     ?
_exptl_crystal_density_method     'not measured'
_exptl_crystal_F_000     268
_exptl_absorpt_coefficient_mu     0.104
_exptl_absorpt_correction_type     'multi-scan'
_exptl_absorpt_process_details     '(SADABS; Bruker, 2005)'
_exptl_absorpt_correction_T_min     0.9490
_exptl_absorpt_correction_T_max     0.9739
_exptl_special_details
;
The low-temperature data was collected with the Oxford Cyrosystem Cobra
low-temperature attachment.
;
_diffrn_ambient_temperature     100.00(10)
_diffrn_radiation_type     MoK\a
_diffrn_radiation_wavelength     0.71073
_diffrn_radiation_source     'fine-focus sealed tube'
_diffrn_radiation_monochromator     graphite
_diffrn_measurement_device_type
;
Bruker SMART APEXII CCD area-detector
;
_diffrn_measurement_method     '\f and \w'
_diffrn_detector_area_resol_mean     ?
_diffrn_reflns_number     12286
_diffrn_reflns_av_R_equivalents     0.0409
_diffrn_reflns_av_sigmaI/netI     0.0286
_diffrn_reflns_theta_min     1.80
_diffrn_reflns_theta_max     26.00
_diffrn_reflns_theta_full     26.00
_diffrn_measured_fraction_theta_max     0.988
_diffrn_measured_fraction_theta_full     0.988
_diffrn_reflns_limit_h_min     -5
_diffrn_reflns_limit_h_max     5
_diffrn_reflns_limit_k_min     -14
_diffrn_reflns_limit_k_max     14
_diffrn_reflns_limit_l_min     -15
_diffrn_reflns_limit_l_max     15
_diffrn_standards_number     0
_diffrn_standards_interval_count     ?
_diffrn_standards_interval_time     ?
_diffrn_standards_decay_%     ?
_refine_special_details
;
Refinement of <i>F</i>^2^ against ALL reflections. The weighted <i>R</i>-factor
<i>wR</i> and goodness of fit <i>S</i> are based on <i>F</i>^2^, conventional
<i>R</i>-factors <i>R</i> are based on <i>F</i>, with <i>F</i> set to zero for
negative <i>F</i>^2^. The threshold expression of <i>F</i>^2^ >
\s(<i>F</i>^2^) is used only for calculating <i>R</i>-factors(gt) <i>etc</i>.
and is not relevant to the choice of reflections for refinement.
<i>R</i>-factors based on <i>F</i>^2^ are statistically about twice as large
as those based on <i>F</i>, and <i>R</i>- factors based on ALL data will be
even larger.
;
_reflns_number_total     2372
_reflns_number_gt     1946
_reflns_threshold_expression     I>2\s(I)
_refine_ls_structure_factor_coef     Fsqd
_refine_ls_matrix_type     full
_refine_ls_R_factor_all     0.0888
_refine_ls_R_factor_gt     0.0759
_refine_ls_wR_factor_gt     0.2360
_refine_ls_wR_factor_ref     0.2518
_refine_ls_goodness_of_fit_ref     1.166
_refine_ls_restrained_S_all     1.166
_refine_ls_number_reflns     2372
_refine_ls_number_parameters     169
_refine_ls_number_restraints     0
_refine_ls_hydrogen_treatment     mixed
_refine_ls_weighting_scheme     calc
_refine_ls_weighting_details
          'calc w=1/[\s^2^(Fo^2^)+(0.1098P)^2^+1.609P] where P=(Fo^2^+2Fc^2^)/3'
_atom_sites_solution_hydrogens     geom
_atom_sites_solution_primary     direct
_atom_sites_solution_secondary     difmap
_refine_ls_shift/su_max     0.000
_refine_ls_shift/su_mean     0.000
_refine_diff_density_max     0.465
_refine_diff_density_min     -0.330
_refine_ls_extinction_method     none
_refine_ls_extinction_coef     ?
loop_
    _atom_type_symbol
    _atom_type_description
    _atom_type_scat_dispersion_real
    _atom_type_scat_dispersion_imag
    _atom_type_scat_source
    'C' 'C' 0.0033 0.0016
                         'International Tables Vol C Tables 4.2.6.8 and 6.1.1.4'
    'H' 'H' 0.0000 0.0000
                         'International Tables Vol C Tables 4.2.6.8 and 6.1.1.4'
    'N' 'N' 0.0061 0.0033
                         'International Tables Vol C Tables 4.2.6.8 and 6.1.1.4'
    'O' 'O' 0.0106 0.0060
                         'International Tables Vol C Tables 4.2.6.8 and 6.1.1.4'
_computing_data_collection     'APEX2 (Bruker, 2005)'
_computing_cell_refinement     'APEX2 (Bruker, 2005)'
_computing_data_reduction     'SAINT (Bruker, 2005)'
_computing_structure_solution     'SHELXTL (Sheldrick, 2008)'
_computing_structure_refinement     'SHELXTL (Sheldrick, 2008)'
_computing_molecular_graphics     'SHELXTL (Sheldrick, 2008)'
_computing_publication_material
;
SHELXTL (Sheldrick, 2008) and PLATON (Spek, 2003)
;
loop_
    _atom_site_type_symbol
    _atom_site_label
    _atom_site_fract_x
    _atom_site_fract_y
    _atom_site_fract_z
    _atom_site_U_iso_or_equiv
    _atom_site_adp_type
    _atom_site_calc_flag
    _atom_site_refinement_flags
    _atom_site_occupancy
    _atom_site_disorder_assembly
    _atom_site_disorder_group
    O O1 0.2464(7) 0.4136(3) 0.5558(2) 0.0326(7) Uani d . 1 . .
    O O2 0.5971(6) 0.2725(2) 0.6301(2) 0.0316(7) Uani d . 1 . .
    O O3 0.8766(6) 0.1455(2) 1.0099(2) 0.0239(6) Uani d . 1 . .
    O O4 0.7178(6) 0.2578(2) 1.1092(2) 0.0272(6) Uani d . 1 . .
    N N1 0.0274(7) 0.5600(3) 0.6530(3) 0.0217(7) Uani d . 1 . .
    N N2 0.4117(7) 0.3535(3) 0.6346(3) 0.0228(7) Uani d . 1 . .
    C C1 0.3823(8) 0.3799(3) 0.7345(3) 0.0195(7) Uani d . 1 . .
    C C2 0.5528(8) 0.3013(3) 0.8258(3) 0.0200(7) Uani d . 1 . .
    H H2A 0.6775 0.2374 0.8192 0.024 Uiso calc R 1 . .
    C C3 0.5379(8) 0.3177(3) 0.9255(3) 0.0200(7) Uani d . 1 . .
    C C4 0.3490(8) 0.4159(3) 0.9327(3) 0.0210(7) Uani d . 1 . .
    H H4A 0.3358 0.4274 0.9999 0.025 Uiso calc R 1 . .
    C C5 0.1849(8) 0.4945(3) 0.8436(3) 0.0215(7) Uani d . 1 . .
    H H5A 0.0650 0.5589 0.8512 0.026 Uiso calc R 1 . .
    C C6 0.1917(8) 0.4809(3) 0.7389(3) 0.0203(7) Uani d . 1 . .
    C C7 -0.1636(8) 0.6655(3) 0.6552(3) 0.0223(7) Uani d . 1 . .
    H H7A -0.2755 0.6388 0.7330 0.027 Uiso calc R 1 . .
    H H7B -0.3086 0.6895 0.5991 0.027 Uiso calc R 1 . .
    C C8 0.0108(8) 0.7792(3) 0.6262(3) 0.0238(8) Uani d . 1 . .
    H H8A 0.1518 0.7572 0.6834 0.029 Uiso calc R 1 . .
    H H8B 0.1251 0.8065 0.5488 0.029 Uiso calc R 1 . .
    C C9 -0.2061(9) 0.8850(3) 0.6280(3) 0.0281(8) Uani d . 1 . .
    H H9A -0.0932 0.9532 0.6169 0.042 Uiso calc R 1 . .
    H H9B -0.3304 0.8557 0.7025 0.042 Uiso calc R 1 . .
    H H9C -0.3313 0.9126 0.5657 0.042 Uiso calc R 1 . .
    C C10 0.7166(8) 0.2397(3) 1.0240(3) 0.0212(7) Uani d . 1 . .
    C C11 1.0559(8) 0.0633(3) 1.1042(3) 0.0253(8) Uani d . 1 . .
    H H11A 1.1345 0.1115 1.1358 0.030 Uiso calc R 1 . .
    H H11B 1.2257 0.0261 1.0728 0.030 Uiso calc R 1 . .
    C C12 0.8678(9) -0.0386(3) 1.2015(3) 0.0292(8) Uani d . 1 . .
    H H12A 0.9926 -0.0943 1.2607 0.044 Uiso calc R 1 . .
    H H12B 0.7837 -0.0843 1.1696 0.044 Uiso calc R 1 . .
    H H12C 0.7077 -0.0020 1.2361 0.044 Uiso calc R 1 . .
    H H1N1 0.031(11) 0.547(4) 0.593(5) 0.038(13) Uiso d . 1 . .
loop_
    _atom_site_aniso_label
    _atom_site_aniso_U_11
    _atom_site_aniso_U_22
    _atom_site_aniso_U_33
    _atom_site_aniso_U_12
    _atom_site_aniso_U_13
    _atom_site_aniso_U_23
    O1 0.0432(16) 0.0348(15) 0.0271(14) 0.0142(12) -0.0198(12) -0.0189(12)
    O2 0.0420(16) 0.0317(14) 0.0240(14) 0.0155(12) -0.0099(11) -0.0171(11)
    O3 0.0281(13) 0.0254(13) 0.0187(12) 0.0036(10) -0.0072(10) -0.0099(10)
    O4 0.0372(15) 0.0284(13) 0.0185(12) 0.0009(11) -0.0075(10) -0.0120(11)
    N1 0.0265(16) 0.0218(14) 0.0198(15) 0.0033(12) -0.0064(12) -0.0117(12)
    N2 0.0290(16) 0.0206(14) 0.0189(14) 0.0030(12) -0.0069(12) -0.0087(12)
    C1 0.0248(17) 0.0185(16) 0.0145(16) -0.0023(13) -0.0022(13) -0.0065(13)
    C2 0.0232(17) 0.0182(15) 0.0186(16) -0.0010(13) -0.0024(13) -0.0084(13)
    C3 0.0211(17) 0.0211(16) 0.0170(16) -0.0035(13) -0.0014(13) -0.0077(13)
    C4 0.0275(18) 0.0212(16) 0.0143(15) -0.0045(13) -0.0003(13) -0.0080(13)
    C5 0.0228(17) 0.0216(16) 0.0201(17) -0.0017(13) -0.0005(13) -0.0100(14)
    C6 0.0200(16) 0.0200(16) 0.0199(17) -0.0032(13) -0.0015(13) -0.0080(13)
    C7 0.0235(17) 0.0215(17) 0.0219(17) 0.0052(13) -0.0060(13) -0.0101(14)
    C8 0.0248(18) 0.0235(17) 0.0215(17) 0.0016(14) -0.0030(13) -0.0094(14)
    C9 0.033(2) 0.0240(18) 0.0261(19) 0.0008(15) -0.0019(15) -0.0112(15)
    C10 0.0228(17) 0.0204(16) 0.0188(16) -0.0036(13) -0.0012(13) -0.0074(13)
    C11 0.0249(18) 0.0290(18) 0.0208(17) 0.0048(14) -0.0080(14) -0.0101(15)
    C12 0.034(2) 0.0262(18) 0.0247(19) 0.0051(15) -0.0066(15) -0.0101(15)
_geom_special_details
;
All e.s.d.'s (except the e.s.d. in the dihedral angle between two l.s. planes)
are estimated using the full covariance matrix. The cell e.s.d.'s are taken
into account individually in the estimation of e.s.d.'s in distances, angles
and torsion angles; correlations between e.s.d.'s in cell parameters are only
used when they are defined by crystal symmetry. An approximate (isotropic)
treatment of cell e.s.d.'s is used for estimating e.s.d.'s involving l.s.
planes.
;
loop_
    _geom_bond_atom_site_label_1
    _geom_bond_atom_site_label_2
    _geom_bond_site_symmetry_2
    _geom_bond_distance
    _geom_bond_publ_flag
    O1 N2 . 1.241(4) ?
    O2 N2 . 1.228(4) ?
    O3 C10 . 1.345(4) ?
    O3 C11 . 1.455(4) ?
    O4 C10 . 1.214(4) ?
    N1 C6 . 1.342(4) ?
    N1 C7 . 1.462(4) ?
    N1 H1N1 . 0.86(5) ?
    N2 C1 . 1.445(4) ?
    C1 C2 . 1.398(5) ?
    C1 C6 . 1.428(5) ?
    C2 C3 . 1.378(5) ?
    C2 H2A . 0.9300 ?
    C3 C4 . 1.409(5) ?
    C3 C10 . 1.477(5) ?
    C4 C5 . 1.364(5) ?
    C4 H4A . 0.9300 ?
    C5 C6 . 1.426(5) ?
    C5 H5A . 0.9300 ?
    C7 C8 . 1.524(5) ?
    C7 H7A . 0.9700 ?
    C7 H7B . 0.9700 ?
    C8 C9 . 1.523(5) ?
    C8 H8A . 0.9700 ?
    C8 H8B . 0.9700 ?
    C9 H9A . 0.9600 ?
    C9 H9B . 0.9600 ?
    C9 H9C . 0.9600 ?
    C11 C12 . 1.511(5) ?
    C11 H11A . 0.9700 ?
    C11 H11B . 0.9700 ?
    C12 H12A . 0.9600 ?
    C12 H12B . 0.9600 ?
    C12 H12C . 0.9600 ?
loop_
    _geom_contact_atom_site_label_1
    _geom_contact_atom_site_label_2
    _geom_contact_distance
    _geom_contact_site_symmetry_1
    _geom_contact_site_symmetry_2
    _geom_contact_publ_flag
    O1 O1 2.914(5) . 2_566 y
    O1 O1 2.984(5) . 2_666 y
loop_
    _geom_angle_atom_site_label_1
    _geom_angle_atom_site_label_2
    _geom_angle_atom_site_label_3
    _geom_angle_site_symmetry_1
    _geom_angle_site_symmetry_3
    _geom_angle
    _geom_angle_publ_flag
    C10 O3 C11 . . 116.1(3) ?
    C6 N1 C7 . . 125.0(3) ?
    C6 N1 H1N1 . . 118(3) ?
    C7 N1 H1N1 . . 117(3) ?
    O2 N2 O1 . . 121.8(3) ?
    O2 N2 C1 . . 119.5(3) ?
    O1 N2 C1 . . 118.6(3) ?
    C2 C1 C6 . . 122.1(3) ?
    C2 C1 N2 . . 116.1(3) ?
    C6 C1 N2 . . 121.8(3) ?
    C3 C2 C1 . . 120.6(3) ?
    C3 C2 H2A . . 119.7 ?
    C1 C2 H2A . . 119.7 ?
    C2 C3 C4 . . 118.4(3) ?
    C2 C3 C10 . . 123.3(3) ?
    C4 C3 C10 . . 118.2(3) ?
    C5 C4 C3 . . 121.6(3) ?
    C5 C4 H4A . . 119.2 ?
    C3 C4 H4A . . 119.2 ?
    C4 C5 C6 . . 122.0(3) ?
    C4 C5 H5A . . 119.0 ?
    C6 C5 H5A . . 119.0 ?
    N1 C6 C5 . . 120.4(3) ?
    N1 C6 C1 . . 124.4(3) ?
    C5 C6 C1 . . 115.2(3) ?
    N1 C7 C8 . . 113.8(3) ?
    N1 C7 H7A . . 108.8 ?
    C8 C7 H7A . . 108.8 ?
    N1 C7 H7B . . 108.8 ?
    C8 C7 H7B . . 108.8 ?
    H7A C7 H7B . . 107.7 ?
    C9 C8 C7 . . 110.2(3) ?
    C9 C8 H8A . . 109.6 ?
    C7 C8 H8A . . 109.6 ?
    C9 C8 H8B . . 109.6 ?
    C7 C8 H8B . . 109.6 ?
    H8A C8 H8B . . 108.1 ?
    C8 C9 H9A . . 109.5 ?
    C8 C9 H9B . . 109.5 ?
    H9A C9 H9B . . 109.5 ?
    C8 C9 H9C . . 109.5 ?
    H9A C9 H9C . . 109.5 ?
    H9B C9 H9C . . 109.5 ?
    O4 C10 O3 . . 123.5(3) ?
    O4 C10 C3 . . 123.7(3) ?
    O3 C10 C3 . . 112.8(3) ?
    O3 C11 C12 . . 110.8(3) ?
    O3 C11 H11A . . 109.5 ?
    C12 C11 H11A . . 109.5 ?
    O3 C11 H11B . . 109.5 ?
    C12 C11 H11B . . 109.5 ?
    H11A C11 H11B . . 108.1 ?
    C11 C12 H12A . . 109.5 ?
    C11 C12 H12B . . 109.5 ?
    H12A C12 H12B . . 109.5 ?
    C11 C12 H12C . . 109.5 ?
    H12A C12 H12C . . 109.5 ?
    H12B C12 H12C . . 109.5 ?
loop_
    _geom_torsion_atom_site_label_1
    _geom_torsion_atom_site_label_2
    _geom_torsion_atom_site_label_3
    _geom_torsion_atom_site_label_4
    _geom_torsion_site_symmetry_1
    _geom_torsion_site_symmetry_2
    _geom_torsion_site_symmetry_3
    _geom_torsion_site_symmetry_4
    _geom_torsion
    _geom_torsion_publ_flag
    O2 N2 C1 C2 . . . . -5.7(5) ?
    O1 N2 C1 C2 . . . . 174.0(3) ?
    O2 N2 C1 C6 . . . . 173.9(3) ?
    O1 N2 C1 C6 . . . . -6.5(5) ?
    C6 C1 C2 C3 . . . . 1.2(5) ?
    N2 C1 C2 C3 . . . . -179.2(3) ?
    C1 C2 C3 C4 . . . . -0.5(5) ?
    C1 C2 C3 C10 . . . . -178.7(3) ?
    C2 C3 C4 C5 . . . . -0.5(5) ?
    C10 C3 C4 C5 . . . . 177.8(3) ?
    C3 C4 C5 C6 . . . . 0.9(5) ?
    C7 N1 C6 C5 . . . . 1.2(5) ?
    C7 N1 C6 C1 . . . . -178.6(3) ?
    C4 C5 C6 N1 . . . . 180.0(3) ?
    C4 C5 C6 C1 . . . . -0.1(5) ?
    C2 C1 C6 N1 . . . . 178.9(3) ?
    N2 C1 C6 N1 . . . . -0.5(5) ?
    C2 C1 C6 C5 . . . . -0.9(5) ?
    N2 C1 C6 C5 . . . . 179.6(3) ?
    C6 N1 C7 C8 . . . . 78.2(4) ?
    N1 C7 C8 C9 . . . . 178.8(3) ?
    C11 O3 C10 O4 . . . . 0.3(5) ?
    C11 O3 C10 C3 . . . . -179.2(3) ?
    C2 C3 C10 O4 . . . . 175.7(3) ?
    C4 C3 C10 O4 . . . . -2.5(5) ?
    C2 C3 C10 O3 . . . . -4.8(5) ?
    C4 C3 C10 O3 . . . . 177.0(3) ?
    C10 O3 C11 C12 . . . . 85.5(4) ?
loop_
    _geom_hbond_atom_site_label_D
    _geom_hbond_atom_site_label_H
    _geom_hbond_atom_site_label_A
    _geom_hbond_site_symmetry_A
    _geom_hbond_distance_DH
    _geom_hbond_distance_HA
    _geom_hbond_distance_DA
    _geom_hbond_angle_DHA
    _geom_hbond_publ_flag
    N1 H1N1 O1 . 0.85(5) 2.00(6) 2.633(5) 131(5) y
    N1 H1N1 O1 2_566 0.85(5) 2.28(5) 2.998(4) 141(5) y
    C2 H2A O2 . 0.93 2.35 2.674(4) 100 y
