# Supplementary material for: Ethyl 3-nitro-4-(propyl­amino)benzoate
Source: Acta Crystallogr Sect E Struct Rep Online. 2008 Jul 16;64(Pt 8):o1501–2. doi: 10.1107/S1600536808021314 (PMC2962130; doi:10.1107/S1600536808021314)
Supplement: Supplementary file 2 [file e-64-o1501-Isup2.hkl]

# 
# h,k,l, Fc-squared, Fo-squared, sigma(Fo-squared) and status flag 
# 
data_I
_shelx_title ' s1b1_0m in P-1 (100K)' 
_shelx_refln_list_code          4 
_shelx_F_calc_maximum      119.88 
_exptl_crystal_F_000       268.00 
_reflns_d_resolution_high  0.8107 
 
loop_ 
 _symmetry_equiv_pos_as_xyz 
 'x, y, z' 
 '-x, -y, -z' 
 
_cell_length_a     4.4914 
_cell_length_b    12.0828 
_cell_length_c    12.8763 
_cell_angle_alpha  62.494 
_cell_angle_beta   81.055 
_cell_angle_gamma  83.494 
 
_shelx_F_squared_multiplier     1.000 
 
loop_ 
 _refln_index_h 
 _refln_index_k 
 _refln_index_l 
 _refln_F_squared_calc 
 _refln_F_squared_meas 
 _refln_F_squared_sigma 
 _refln_observed_status 
   1   0   0       97.01       74.27      1.36 o 
   2   0   0      100.66       99.83      5.22 o 
   3   0   0        1.45        0.44      0.67 o 
   4   0   0        0.25        0.44      0.73 o 
   5   0   0       43.39       49.36      2.49 o 
  -5   1   0      185.29      210.99      5.98 o 
  -4   1   0       32.39       28.87      1.61 o 
  -3   1   0       63.90       59.40      1.84 o 
  -2   1   0      137.14      141.05      3.72 o 
  -1   1   0      567.63      488.08      7.72 o 
   0   1   0     1859.18      986.84     43.50 o 
   1   1   0     1007.63      911.08     15.16 o 
   2   1   0        2.63        2.53      0.42 o 
   3   1   0        2.08        1.54      0.65 o 
   4   1   0        0.77        0.03      0.73 o 
   5   1   0        1.61        2.23      1.92 o 
  -5   2   0      110.68      117.96      3.88 o 
  -4   2   0        0.81        0.72      0.98 o 
  -3   2   0       28.30       26.74      1.43 o 
  -2   2   0        0.18       -0.15      0.30 o 
  -1   2   0      254.94      227.06      3.91 o 
   0   2   0      130.73      159.48      2.43 o 
   1   2   0     4153.60     3725.30     53.70 o 
   2   2   0      157.98      158.47      3.40 o 
   3   2   0       40.97       39.08      1.31 o 
   4   2   0       12.55       12.04      1.72 o 
   5   2   0       11.34       12.95      3.98 o 
  -5   3   0        3.61        5.83      1.63 o 
  -4   3   0       30.36       36.89      1.95 o 
  -3   3   0        0.50        0.78      0.66 o 
  -2   3   0       56.41       65.95      3.04 o 
  -1   3   0      626.30      563.45      9.91 o 
   0   3   0      171.48      195.11      2.99 o 
   1   3   0    11444.63    10321.97    153.06 o 
   2   3   0      916.60      918.87     15.39 o 
   3   3   0        9.00        9.11      1.19 o 
   4   3   0        5.20        3.90      1.49 o 
   5   3   0       16.15       23.10      3.09 o 
  -5   4   0        5.39        6.48      1.79 o 
  -4   4   0      181.51      182.36      6.49 o 
  -3   4   0      102.48       98.96      2.35 o 
  -2   4   0      468.85      432.77      8.58 o 
  -1   4   0       16.16       15.36      0.61 o 
   0   4   0       35.27       43.56      0.98 o 
   1   4   0       15.05       16.98      0.54 o 
   2   4   0      906.29      866.56     17.16 o 
   3   4   0        8.34        7.95      1.29 o 
   4   4   0        2.95        3.98      1.63 o 
   5   4   0        0.34       -0.32      2.12 o 
  -4   5   0        0.88        0.52      0.74 o 
  -3   5   0      285.93      256.69      6.09 o 
  -2   5   0      322.53      340.36      9.47 o 
  -1   5   0       16.05       11.59      0.61 o 
   0   5   0      128.20      156.96      2.60 o 
   1   5   0      225.52      222.06      3.49 o 
   2   5   0      398.72      381.45      7.15 o 
   3   5   0      196.26      211.88      8.14 o 
   4   5   0        0.05        1.40      1.39 o 
   5   5   0        0.34       -1.43      2.46 o 
  -4   6   0       61.68       58.22      2.11 o 
  -3   6   0        6.40       13.40      1.61 o 
  -2   6   0        0.33        1.12      0.53 o 
  -1   6   0      117.65      104.41      2.18 o 
   0   6   0      168.26      184.98      3.17 o 
   1   6   0      128.77      118.88      1.93 o 
   2   6   0      140.79      140.08      3.44 o 
   3   6   0     1362.60     1361.33     30.37 o 
   4   6   0       28.21       31.12      1.67 o 
  -4   7   0        2.60        3.58      0.99 o 
  -3   7   0        1.71       35.48      4.86 o 
  -2   7   0       23.43       32.20      2.16 o 
  -1   7   0        2.71        4.19      0.66 o 
   0   7   0       28.33       31.04      0.70 o 
   1   7   0      152.20      147.51      2.49 o 
   2   7   0       39.95       36.06      1.41 o 
   3   7   0       50.81       46.77      1.62 o 
   4   7   0        8.77        7.43      1.21 o 
  -4   8   0       20.73       19.27      1.64 o 
  -3   8   0       45.75       45.16      1.69 o 
  -2   8   0      254.57      225.16      4.96 o 
  -1   8   0       89.70       84.01      2.02 o 
   0   8   0       36.96       43.93      0.90 o 
   1   8   0        1.63        1.33      0.40 o 
   2   8   0      170.98      173.23      3.69 o 
   3   8   0        5.20        2.88      0.94 o 
   4   8   0       96.69      104.03      3.25 o 
  -3   9   0       68.72       68.59      2.23 o 
  -2   9   0       10.16        8.18      1.23 o 
  -1   9   0        0.06       -0.76      0.56 o 
   0   9   0        1.06        0.52      0.43 o 
   1   9   0       88.03       76.20      2.23 o 
   2   9   0       11.91       12.09      1.24 o 
   3   9   0       19.28       18.03      1.41 o 
   4   9   0      238.48      251.96      6.62 o 
  -3  10   0       43.25       47.93      2.17 o 
  -2  10   0        8.48        8.21      1.21 o 
  -1  10   0        9.55        9.44      1.27 o 
   0  10   0       28.61       30.53      1.69 o 
   1  10   0       71.50       67.73      2.10 o 
   2  10   0        0.16        0.28      0.69 o 
   3  10   0        0.17       -1.88      0.94 o 
  -2  11   0       37.92       39.49      1.82 o 
  -1  11   0        0.37       -0.47      0.88 o 
   0  11   0      107.87      130.30      3.55 o 
   1  11   0      126.32      122.30      3.66 o 
   2  11   0        0.60        0.01      0.85 o 
   3  11   0       82.03       79.43      2.93 o 
  -2  12   0       64.23       67.86      2.47 o 
  -1  12   0        0.41       -0.48      1.14 o 
   0  12   0       11.85       12.61      1.58 o 
   1  12   0        0.82        0.48      1.68 o 
   2  12   0       26.25       31.66      1.66 o 
   0  13   0       11.53       19.82      1.99 o 
   1  13   0       12.72        6.26      2.43 o 
  -2 -12   1        6.72        3.31      1.11 o 
  -1 -12   1       13.55       11.18      2.32 o 
   0 -12   1       53.79       74.51      3.32 o 
   1 -12   1        7.80        9.81      2.35 o 
  -2 -11   1        0.14        0.35      0.88 o 
  -1 -11   1        0.35       -0.40      1.36 o 
   0 -11   1      293.56      380.81     10.34 o 
   1 -11   1       11.91       11.19      1.36 o 
   2 -11   1       29.56       31.78      1.71 o 
  -3 -10   1        0.32       -0.41      0.98 o 
  -2 -10   1       16.11       16.94      1.23 o 
  -1 -10   1        0.94        0.32      0.74 o 
   0 -10   1       24.99       30.17      1.54 o 
   1 -10   1       84.15       89.42      2.54 o 
   2 -10   1       44.96       45.96      1.79 o 
   3 -10   1       12.51       14.22      1.63 o 
  -3  -9   1        2.07        1.01      0.90 o 
  -2  -9   1        2.43        0.96      0.74 o 
  -1  -9   1        0.05       -1.32      0.66 o 
   0  -9   1       83.53      103.01      2.05 o 
   1  -9   1      670.34      627.28     11.89 o 
   2  -9   1       46.68       44.65      2.21 o 
   3  -9   1       19.29       25.88      1.79 o 
  -4  -8   1       50.95       54.94      2.23 o 
  -3  -8   1        9.97        8.26      1.01 o 
  -2  -8   1        0.51       -1.30      0.65 o 
  -1  -8   1       12.05        9.92      0.79 o 
   0  -8   1       40.60       43.72      0.96 o 
   1  -8   1      157.46      146.28      3.02 o 
   2  -8   1      399.81      369.97      7.16 o 
   3  -8   1       32.71       41.95      1.85 o 
   4  -8   1        6.51        4.99      1.25 o 
  -4  -7   1      358.29      372.43      9.86 o 
  -3  -7   1      264.49      251.55      6.33 o 
  -2  -7   1        0.15       -0.76      0.73 o 
  -1  -7   1       19.72       15.87      0.66 o 
   0  -7   1        1.79        2.31      0.34 o 
   1  -7   1        0.00       -0.43      0.41 o 
   2  -7   1      268.34      240.93      4.47 o 
   3  -7   1       58.21       71.48      2.38 o 
   4  -7   1       21.88       18.26      1.56 o 
  -4  -6   1      102.97      101.01      4.35 o 
  -3  -6   1      164.68      164.12      5.66 o 
  -2  -6   1        0.44        1.70      1.80 o 
  -1  -6   1        0.15       -0.17      0.29 o 
   0  -6   1        0.03       -0.27      0.25 o 
   1  -6   1       13.90       16.32      0.77 o 
   2  -6   1      351.43      320.35      6.63 o 
   3  -6   1       24.94       34.07      1.51 o 
   4  -6   1        2.45        1.90      0.89 o 
  -5  -5   1        1.34        6.71      3.83 o 
  -4  -5   1       10.23       17.43      1.46 o 
  -3  -5   1       92.26       91.90      2.74 o 
  -2  -5   1       55.54       59.25      1.68 o 
  -1  -5   1      398.82      362.96      5.90 o 
   0  -5   1       25.97       34.63      0.76 o 
   1  -5   1      114.67      126.40      2.26 o 
   2  -5   1       19.33       23.64      0.97 o 
   3  -5   1     1512.78     1359.49     31.07 o 
   4  -5   1       28.76       26.23      2.25 o 
  -5  -4   1        0.66        3.75      2.76 o 
  -4  -4   1        4.93        4.55      1.64 o 
  -3  -4   1      151.51      147.76      3.83 o 
  -2  -4   1     3983.62     3810.76     73.94 o 
  -1  -4   1      295.73      276.85      5.21 o 
   0  -4   1        3.37        2.13      0.24 o 
   1  -4   1      123.51      117.12      2.27 o 
   2  -4   1       42.26       32.29      1.94 o 
   3  -4   1      330.79      300.59      7.35 o 
   4  -4   1       48.48       44.46      2.43 o 
   5  -4   1        1.66        1.97      1.57 o 
  -5  -3   1        0.01       -0.81      2.24 o 
  -4  -3   1        9.59        9.15      1.75 o 
  -2  -3   1     1343.87     1302.27     23.30 o 
  -1  -3   1       18.23       11.58      0.54 o 
   0  -3   1      177.32      202.61      3.45 o 
   1  -3   1       43.63       52.34      1.13 o 
   2  -3   1       55.46       62.16      2.36 o 
   3  -3   1        6.21        6.28      0.81 o 
   4  -3   1      487.84      510.52     17.56 o 
   5  -3   1        0.02        1.37      1.50 o 
  -5  -2   1       31.90       35.75      2.65 o 
  -4  -2   1       20.98       23.23      2.79 o 
  -3  -2   1       18.56       16.60      0.85 o 
  -2  -2   1      145.69      140.31      2.78 o 
  -1  -2   1     1625.19     1501.31     27.53 o 
   0  -2   1      795.87      867.76     11.47 o 
   1  -2   1       29.91       39.95      1.89 o 
   2  -2   1      110.16      100.15      2.27 o 
   3  -2   1       31.32       32.59      3.65 o 
   4  -2   1      479.78      482.68     14.08 o 
   5  -2   1      144.93      168.57      5.85 o 
  -5  -1   1        1.43        0.61      2.46 o 
  -4  -1   1        2.64        2.29      0.81 o 
  -3  -1   1       14.17       13.76      1.08 o 
  -2  -1   1       48.57       44.65      1.38 o 
  -1  -1   1    14370.87    12617.10    205.88 o 
   0  -1   1      312.33      334.09      4.78 o 
   1  -1   1       18.19       19.18      0.59 o 
   2  -1   1      119.50      128.25      3.29 o 
   3  -1   1       93.37       93.99      4.62 o 
   4  -1   1      109.88      114.17      3.80 o 
   5  -1   1       42.53       46.75      2.55 o 
  -5   0   1       42.48       45.43      4.85 o 
  -4   0   1       26.78       27.73      1.54 o 
  -3   0   1        0.27        0.35      0.58 o 
  -2   0   1      103.06       90.30      2.39 o 
  -1   0   1      975.51      914.90     15.18 o 
   0   0   1      249.09      133.16      4.95 o 
   1   0   1      444.13      396.03      7.29 o 
   2   0   1        0.09       -0.25      0.50 o 
   3   0   1       51.50       54.99      2.97 o 
   4   0   1        0.26       -0.59      0.66 o 
   5   0   1      167.06      188.67      4.83 o 
  -5   1   1        0.09        0.91      1.38 o 
  -4   1   1       19.24       22.12      1.51 o 
  -3   1   1       12.05       10.46      1.32 o 
  -2   1   1      143.90      126.66      3.60 o 
  -1   1   1     1075.97      900.20     15.30 o 
   0   1   1      798.97      585.07     68.79 o 
   1   1   1      147.26      125.78      2.22 o 
   2   1   1      271.64      236.88      4.61 o 
   3   1   1       84.28       77.41      2.44 o 
   4   1   1       59.87       57.36      1.64 o 
   5   1   1        5.19        7.44      1.64 o 
  -5   2   1       75.50       78.28      2.99 o 
  -4   2   1        0.12       -0.60      0.90 o 
  -3   2   1       80.56       83.86      3.56 o 
  -2   2   1        0.06       -0.21      0.44 o 
  -1   2   1      173.36      160.65      2.88 o 
   0   2   1     1692.54     1986.96     29.43 o 
   1   2   1     3822.40     3429.61     55.80 o 
   2   2   1      364.44      333.53      6.80 o 
   3   2   1       29.28       31.91      1.36 o 
   4   2   1      128.29      132.02      3.23 o 
   5   2   1       27.84       31.35      2.45 o 
  -5   3   1        2.09        1.08      1.21 o 
  -4   3   1       89.68       86.02      3.14 o 
  -3   3   1       15.64       21.32      3.18 o 
  -2   3   1        0.07       -0.51      0.26 o 
  -1   3   1       73.17       64.07      1.34 o 
   0   3   1        0.35       -0.32      0.16 o 
   1   3   1      383.91      344.90      6.07 o 
   2   3   1      118.85      107.57      2.18 o 
   3   3   1       54.23       52.94      1.79 o 
   4   3   1       10.25        7.99      1.45 o 
   5   3   1       11.43       13.05      2.21 o 
  -5   4   1        4.50        4.83      1.72 o 
  -4   4   1      132.78      123.59      4.77 o 
  -3   4   1       90.24       97.71      2.95 o 
  -2   4   1      187.62      160.93      3.45 o 
  -1   4   1      589.23      590.50     10.50 o 
   0   4   1      856.56      996.88     17.38 o 
   1   4   1        2.54        2.81      0.44 o 
   2   4   1      160.02      155.69      3.07 o 
   3   4   1       41.43       39.16      2.43 o 
   4   4   1        7.93        6.20      1.72 o 
   5   4   1        0.07        1.34      2.07 o 
  -4   5   1      201.77      188.24      5.44 o 
  -3   5   1        0.59        2.57      1.29 o 
  -2   5   1        0.51       -0.45      0.68 o 
  -1   5   1       90.97       74.97      1.66 o 
   0   5   1      263.96      332.68      5.24 o 
   1   5   1        7.13        6.95      0.38 o 
   2   5   1     1328.82     1268.81     21.15 o 
   3   5   1      243.54      249.27      5.10 o 
   4   5   1       32.20       37.82      3.62 o 
   5   5   1       11.35        9.18      2.51 o 
  -4   6   1        4.15        4.07      0.92 o 
  -3   6   1       56.04       58.97      2.92 o 
  -2   6   1       86.65       91.33      2.54 o 
  -1   6   1      208.34      180.51      3.27 o 
   0   6   1       55.28       62.27      1.24 o 
   1   6   1        1.64        0.22      0.24 o 
   2   6   1       12.10        9.89      0.57 o 
   3   6   1       32.20      122.08      9.92 o 
   4   6   1       32.72       32.27      2.06 o 
   5   6   1        0.45        0.28      3.13 o 
  -4   7   1       33.66       32.82      2.73 o 
  -3   7   1      163.77      144.08      3.90 o 
  -2   7   1       10.47       12.75      1.45 o 
  -1   7   1      165.57      146.19      3.00 o 
   0   7   1       77.05      101.57      1.74 o 
   1   7   1      296.49      275.06      4.36 o 
   2   7   1        2.64        2.72      0.50 o 
   4   7   1        5.91        4.09      0.86 o 
  -4   8   1        2.73        3.05      1.26 o 
  -3   8   1       12.09       34.59      3.44 o 
  -2   8   1      143.99      147.30      3.90 o 
  -1   8   1       13.10       11.55      1.06 o 
   0   8   1      148.93      167.29      2.71 o 
   1   8   1      305.57      284.10      5.11 o 
   2   8   1        4.04        2.40      0.72 o 
   3   8   1       13.07       13.55      2.56 o 
   4   8   1        7.15        2.21      0.88 o 
  -3   9   1       49.41       50.95      2.11 o 
  -2   9   1       29.85       24.95      1.31 o 
  -1   9   1       32.93       31.97      1.44 o 
   0   9   1       51.48       60.78      1.37 o 
   1   9   1       63.51       58.79      1.45 o 
   2   9   1       20.57       19.32      1.53 o 
   3   9   1       11.93       13.96      1.35 o 
   4   9   1       45.03       41.08      1.90 o 
  -3  10   1        6.57        8.49      1.17 o 
  -2  10   1        3.40        2.27      1.05 o 
  -1  10   1      137.79      121.52      3.05 o 
   0  10   1      159.77      192.40      3.93 o 
   1  10   1       13.01        9.62      1.13 o 
   2  10   1      146.84      136.26      3.13 o 
   3  10   1       13.21       13.16      1.30 o 
  -3  11   1       15.29       14.45      1.55 o 
  -2  11   1        0.00       -1.08      0.82 o 
  -1  11   1      147.70      134.06      3.13 o 
   0  11   1        1.38        0.79      1.12 o 
   1  11   1        0.00       -1.21      0.67 o 
   2  11   1       42.36       44.19      1.65 o 
   3  11   1       16.30       12.04      1.44 o 
  -2  12   1       13.88       12.61      1.55 o 
  -1  12   1        2.71        2.55      1.71 o 
   0  12   1        1.23       -1.75      2.17 o 
   1  12   1        2.03        0.32      1.22 o 
   2  12   1        0.00        0.84      0.93 o 
  -1  13   1        3.08        0.73      1.38 o 
   0  13   1       61.20       80.29      3.51 o 
   1  13   1       19.14       21.21      2.75 o 
  -1 -12   2      276.31      310.46     15.34 o 
   0 -12   2       89.98      121.41      4.79 o 
  -2 -11   2        6.08        4.87      1.20 o 
  -1 -11   2       45.54       44.87      3.63 o 
   0 -11   2      123.33      176.57      5.75 o 
   1 -11   2        1.30        0.35      1.94 o 
   2 -11   2        4.05        3.33      1.06 o 
  -3 -10   2        1.30       -0.94      1.19 o 
  -2 -10   2        0.36       -0.77      1.17 o 
  -1 -10   2        8.26        6.28      1.11 o 
   0 -10   2      306.28      404.10     10.84 o 
   1 -10   2        0.63        0.83      0.78 o 
   2 -10   2       36.29       29.80      1.51 o 
  -3  -9   2       18.42       20.23      1.64 o 
  -2  -9   2        1.57       -0.98      0.74 o 
  -1  -9   2        0.00       -0.30      0.81 o 
   0  -9   2      157.76      184.89      4.62 o 
   1  -9   2      725.08      694.17     12.24 o 
   2  -9   2       20.56       18.77      1.19 o 
   3  -9   2        4.15        9.17      1.32 o 
  -4  -8   2       56.73       47.49      2.20 o 
  -3  -8   2       14.75       13.17      1.62 o 
  -2  -8   2        0.49       -1.28      0.64 o 
  -1  -8   2       10.06        9.33      1.06 o 
   0  -8   2       27.10       29.51      0.89 o 
   1  -8   2      477.38      451.33      8.11 o 
   2  -8   2       22.72       22.56      1.20 o 
   3  -8   2       24.49       27.43      1.55 o 
  -4  -7   2      127.20      125.33      4.36 o 
  -3  -7   2       26.57       28.17      1.59 o 
  -2  -7   2       62.97       55.54      1.58 o 
  -1  -7   2       38.86       36.99      1.30 o 
   0  -7   2        4.61        5.43      0.41 o 
   1  -7   2       26.85       23.80      0.99 o 
   2  -7   2      423.42      391.81      8.51 o 
   3  -7   2       23.50       27.66      1.64 o 
   4  -7   2        2.99        0.93      1.33 o 
  -4  -6   2        0.44       -0.40      1.02 o 
  -3  -6   2        0.11       -1.40      2.07 o 
  -2  -6   2       78.68       69.48      2.25 o 
  -1  -6   2        8.67        6.54      0.53 o 
   0  -6   2       17.43       19.55      0.75 o 
   1  -6   2       12.55        7.12      0.57 o 
   2  -6   2     1426.87     1305.59     29.88 o 
   3  -6   2       70.59       68.79      2.31 o 
   4  -6   2        0.20       -0.42      0.78 o 
  -4  -5   2        5.76        4.68      1.06 o 
  -3  -5   2      354.91      341.83      8.17 o 
  -2  -5   2      177.42      168.67      4.32 o 
  -1  -5   2       14.34       13.42      0.86 o 
   0  -5   2      236.43      278.52      4.32 o 
   1  -5   2      179.90      161.57      3.18 o 
   2  -5   2      539.65      477.53     10.64 o 
   3  -5   2       41.82       39.04      1.62 o 
   4  -5   2       53.58       47.76      2.11 o 
  -5  -4   2        0.02       -4.09      3.35 o 
  -4  -4   2       12.51       12.83      1.15 o 
  -3  -4   2      438.47      437.23     10.20 o 
  -2  -4   2      289.34      274.91      4.89 o 
  -1  -4   2       95.80       86.97      1.79 o 
   0  -4   2       17.56       22.56      0.56 o 
   1  -4   2       45.15       62.87      2.40 o 
   2  -4   2       15.58       29.95      2.77 o 
   3  -4   2      825.14      762.79     16.68 o 
   4  -4   2        0.18        0.15      0.79 o 
   5  -4   2       21.21       25.13      2.96 o 
  -4  -3   2       11.99       11.76      3.41 o 
  -3  -3   2       43.81       41.27      1.42 o 
  -2  -3   2       63.10       59.00      1.61 o 
  -1  -3   2        5.07        5.26      0.81 o 
   0  -3   2      626.79      692.28     10.55 o 
   1  -3   2       49.12       57.71      2.89 o 
   2  -3   2       94.78      106.54      3.92 o 
   3  -3   2      214.30      251.94      9.20 o 
   4  -3   2      417.57      431.68     13.41 o 
   5  -3   2        6.11        6.94      1.79 o 
  -4  -2   2       69.58       75.19      4.15 o 
  -2  -2   2      465.14      452.41      9.11 o 
  -1  -2   2      429.17      374.21      6.55 o 
   0  -2   2      501.52      559.69      9.05 o 
   1  -2   2      631.69      602.53      9.52 o 
   2  -2   2      174.91      165.57      3.78 o 
   3  -2   2       81.66       82.76      3.22 o 
   4  -2   2       94.83       96.45      3.93 o 
   5  -2   2       22.43       30.03      2.52 o 
  -5  -1   2        9.50       11.70      3.91 o 
  -4  -1   2        5.95        6.36      1.70 o 
  -3  -1   2       13.14       29.73      4.00 o 
  -2  -1   2        0.01        0.51      1.46 o 
  -1  -1   2        2.20        2.93      0.43 o 
   0  -1   2       79.26      101.10      1.78 o 
   1  -1   2      469.86      432.62      7.36 o 
   2  -1   2      276.17      272.43      5.29 o 
   4  -1   2       80.25       81.68      2.35 o 
   5  -1   2       52.11       63.33      2.58 o 
  -5   0   2        3.40        6.47      2.85 o 
  -4   0   2       26.19       25.97      1.51 o 
  -3   0   2      281.55      278.21      6.76 o 
  -2   0   2       96.30      112.82      4.04 o 
  -1   0   2      943.06      885.26     14.23 o 
   0   0   2        0.10       -0.34      0.17 o 
   1   0   2      831.98      827.15     13.85 o 
   2   0   2       32.61       30.03      0.92 o 
   3   0   2       64.44       59.36      1.56 o 
   4   0   2        2.55        1.47      0.79 o 
   5   0   2      350.66      413.45     10.56 o 
  -5   1   2       13.43       18.45      3.44 o 
  -4   1   2       14.69       16.26      1.53 o 
  -3   1   2      176.80      201.57      5.37 o 
  -2   1   2      162.39      157.34      3.55 o 
  -1   1   2       26.85       23.54      0.83 o 
   0   1   2      304.77      343.33      5.98 o 
   1   1   2     3119.61     2814.29     42.03 o 
   2   1   2      377.35      354.98      5.80 o 
   3   1   2       84.67       88.55      3.16 o 
   4   1   2        4.17        2.61      0.74 o 
   5   1   2       58.15       64.23      2.54 o 
  -5   2   2       34.54       36.36      2.70 o 
  -4   2   2       10.62       11.18      1.29 o 
  -3   2   2        2.39        3.78      1.19 o 
  -2   2   2      466.97      439.70      8.75 o 
  -1   2   2      587.76      500.69      8.94 o 
   0   2   2      539.63      618.51     10.47 o 
   1   2   2      438.20      394.35      6.34 o 
   2   2   2      114.23      105.69      2.29 o 
   3   2   2       64.90       58.42      1.77 o 
   4   2   2       25.76       25.02      1.13 o 
   5   2   2        1.52        0.79      1.77 o 
  -5   3   2       90.02       90.13      3.77 o 
  -4   3   2       21.74       24.00      1.86 o 
  -3   3   2        3.49        5.30      0.93 o 
  -2   3   2      718.34      714.49     11.98 o 
  -1   3   2        7.32        4.80      0.39 o 
   0   3   2        6.57       13.77      0.41 o 
   1   3   2      603.15      538.10      8.62 o 
   2   3   2        0.20        0.10      0.22 o 
   3   3   2      119.28      109.11      4.34 o 
   4   3   2       28.64       25.19      1.34 o 
   5   3   2       26.13       38.98      3.85 o 
  -5   4   2       22.06       22.52      2.16 o 
  -4   4   2        5.31        6.06      1.18 o 
  -3   4   2       41.70       39.43      1.19 o 
  -2   4   2       14.72       21.39      1.14 o 
  -1   4   2     2154.32     2078.13     36.07 o 
   0   4   2      435.80      497.43      9.62 o 
   1   4   2       24.91       25.39      0.68 o 
   2   4   2      724.93      680.48     11.43 o 
   3   4   2       46.56       46.66      1.86 o 
   4   4   2        5.10        3.03      0.89 o 
   5   4   2        6.78       12.38      2.76 o 
  -4   5   2        3.85        4.93      0.92 o 
  -3   5   2        5.90      101.24      9.55 o 
  -2   5   2       73.40       60.43      1.46 o 
  -1   5   2     1128.02     1138.36     20.00 o 
   0   5   2       14.56       12.52      0.45 o 
   1   5   2      184.66      158.57      3.01 o 
   2   5   2        5.10        4.17      0.59 o 
   3   5   2        0.51        0.45      0.42 o 
   4   5   2        5.80        7.96      2.75 o 
   5   5   2       54.32       61.06      3.98 o 
  -4   6   2       54.35       46.06      1.83 o 
  -3   6   2        0.47      111.72     10.47 o 
  -2   6   2        1.52        0.74      0.59 o 
  -1   6   2      109.83      109.15      2.13 o 
   0   6   2      590.18      750.45     12.45 o 
   1   6   2       23.87       24.03      0.70 o 
   2   6   2      573.80      541.36      8.18 o 
   3   6   2        1.56       30.25      4.19 o 
   4   6   2       12.52       13.36      2.26 o 
   5   6   2       16.82       16.29      2.89 o 
  -4   7   2        6.01        7.80      1.18 o 
  -3   7   2      184.97      180.97      4.68 o 
  -2   7   2       32.26      129.54     10.71 o 
  -1   7   2       88.31       84.82      1.91 o 
   0   7   2     1340.16     1725.30     25.79 o 
   1   7   2       26.50       21.91      0.98 o 
   2   7   2       79.67       74.69      1.78 o 
   4   7   2       18.73       19.29      1.90 o 
   5   7   2        5.92       10.33      1.70 o 
  -4   8   2       19.36       16.65      1.57 o 
  -3   8   2       25.72       21.84      1.58 o 
  -2   8   2        6.87        5.72      1.30 o 
  -1   8   2       33.81       29.05      1.52 o 
   0   8   2      200.17      273.40      4.18 o 
   1   8   2       17.02       15.05      0.68 o 
   2   8   2      107.34       96.67      2.23 o 
   3   8   2       27.93       26.41      1.26 o 
   4   8   2        0.68        0.20      0.85 o 
  -3   9   2        0.33        1.61      0.96 o 
  -2   9   2      165.84      134.84      3.28 o 
  -1   9   2       68.05       56.36      1.72 o 
   0   9   2       65.85       76.37      1.47 o 
   1   9   2      408.54      398.41      7.62 o 
   2   9   2        0.70       -0.93      0.67 o 
   3   9   2       50.45       50.55      1.79 o 
   4   9   2        0.49       -0.22      0.89 o 
  -3  10   2        0.52        1.25      1.06 o 
  -2  10   2        4.67        1.46      0.83 o 
  -1  10   2       29.70       21.96      1.34 o 
   0  10   2      198.45      238.33      4.67 o 
   1  10   2       28.61       31.57      1.00 o 
   2  10   2      112.27      101.76      2.48 o 
   3  10   2       38.05       38.24      1.72 o 
   4  10   2        2.95        0.39      1.06 o 
  -3  11   2       11.44       16.26      1.79 o 
  -2  11   2       13.52        9.63      1.14 o 
  -1  11   2        0.47       -1.50      0.75 o 
   0  11   2        1.40        1.52      0.79 o 
   1  11   2        0.06       -0.80      0.76 o 
   2  11   2       16.04       15.12      1.08 o 
   3  11   2        9.69        7.24      1.24 o 
  -2  12   2        0.09        0.51      1.00 o 
  -1  12   2       42.86       35.34      1.92 o 
   0  12   2       12.47       13.43      1.20 o 
   1  12   2       16.78       20.75      1.73 o 
   2  12   2       45.50       42.28      1.76 o 
   3  12   2       17.20       11.71      1.51 o 
  -1  13   2       42.08       44.48      3.21 o 
   0  13   2        3.48        4.63      1.41 o 
   1  13   2        8.52       13.59      2.44 o 
   2  13   2        0.02        1.20      1.02 o 
  -1 -11   3       17.41       19.65      2.83 o 
   0 -11   3       27.33       37.83      2.26 o 
   1 -11   3       27.93       86.24      8.49 o 
  -2 -10   3        5.75        4.69      1.08 o 
  -1 -10   3       43.64       40.47      2.88 o 
   0 -10   3      180.85      244.28      7.62 o 
   1 -10   3        4.27        3.18      1.34 o 
   2 -10   3        7.07        5.25      1.00 o 
  -3  -9   3       12.14       13.37      1.51 o 
  -2  -9   3        8.55        8.97      1.07 o 
  -1  -9   3       26.93       23.09      1.28 o 
   0  -9   3      458.92      601.89     15.87 o 
   1  -9   3       22.44       23.30      1.44 o 
   2  -9   3      135.04      123.80      3.13 o 
   3  -9   3        0.02       34.68      4.05 o 
  -3  -8   3        0.07       -1.91      0.99 o 
  -2  -8   3       36.68       31.68      1.46 o 
  -1  -8   3        0.58       -0.44      0.79 o 
   0  -8   3        2.16        2.92      0.69 o 
   1  -8   3      176.57      160.24      3.53 o 
   2  -8   3        0.80       -0.24      0.69 o 
   3  -8   3       37.48       31.22      1.79 o 
  -4  -7   3       29.21       38.75      2.45 o 
  -3  -7   3        6.65        4.85      2.33 o 
  -2  -7   3        0.12        0.35      0.69 o 
  -1  -7   3       53.78       45.74      1.53 o 
   0  -7   3        2.06        1.54      0.39 o 
   1  -7   3      413.78      372.69      7.24 o 
   2  -7   3        0.02       -0.28      0.60 o 
   3  -7   3       21.60       29.17      1.65 o 
   4  -7   3       21.94       20.58      2.40 o 
  -4  -6   3       20.56       18.96      1.79 o 
  -3  -6   3       89.62       97.65      3.04 o 
  -2  -6   3       13.80       10.58      1.09 o 
  -1  -6   3      104.05       93.06      2.36 o 
   0  -6   3       22.63       23.34      0.65 o 
   1  -6   3      119.78      110.45      2.60 o 
   2  -6   3       10.34        8.65      0.82 o 
   3  -6   3      138.77      130.78      4.10 o 
   4  -6   3       28.06       26.01      3.64 o 
  -4  -5   3       40.29       36.48      1.93 o 
  -3  -5   3       50.62       49.22      1.91 o 
  -2  -5   3       15.82       14.25      1.10 o 
  -1  -5   3        6.99        5.62      0.62 o 
   0  -5   3      259.05      327.77      5.68 o 
   1  -5   3       72.34       65.68      1.49 o 
   2  -5   3      141.61      126.08      3.11 o 
   3  -5   3        0.01       24.88      2.47 o 
   4  -5   3       50.78       44.56      1.94 o 
  -4  -4   3        8.02        7.33      1.11 o 
  -3  -4   3      164.73      159.53      4.20 o 
  -2  -4   3       31.16       31.10      1.31 o 
  -1  -4   3       19.08       13.93      0.73 o 
   0  -4   3      142.64      166.32      2.82 o 
   1  -4   3      103.85       98.25      1.86 o 
   2  -4   3       13.69       15.55      0.95 o 
   3  -4   3       62.31      841.53     54.38 o 
   4  -4   3       37.86       34.16      1.86 o 
  -4  -3   3       10.48       11.42      1.24 o 
  -3  -3   3        0.19       -1.34      0.67 o 
  -2  -3   3      284.64      271.05      5.28 o 
  -1  -3   3        7.64        4.44      0.64 o 
   0  -3   3       34.10       35.19      0.86 o 
   1  -3   3       96.91      109.72      2.30 o 
   2  -3   3        2.57        3.50      1.03 o 
   3  -3   3      214.49      272.89     11.13 o 
   4  -3   3      164.41      173.75      6.98 o 
   5  -3   3       23.08       30.59      2.96 o 
  -4  -2   3       25.22       31.49      6.09 o 
  -3  -2   3       59.18       56.46      1.99 o 
  -2  -2   3      226.51      208.78      4.46 o 
  -1  -2   3      320.41      287.55      5.41 o 
   0  -2   3       55.20       66.52      1.61 o 
   1  -2   3      914.67      873.91     14.21 o 
   2  -2   3       85.78       83.28      2.06 o 
   3  -2   3       13.18       15.65      0.80 o 
   4  -2   3       29.78       29.97      2.43 o 
   5  -2   3        0.89        1.38      1.22 o 
  -5  -1   3        1.58        4.95      3.38 o 
  -4  -1   3      201.29      231.22     12.97 o 
  -3  -1   3        1.94        3.32      0.55 o 
  -2  -1   3       52.63       56.67      1.38 o 
  -1  -1   3     1299.68     1180.53     24.87 o 
   0  -1   3       40.56       62.78      1.34 o 
   1  -1   3       38.92       38.24      0.90 o 
   2  -1   3      925.75      929.16     17.70 o 
   3  -1   3       13.07       15.72      1.20 o 
   4  -1   3       37.23       35.70      1.94 o 
   5  -1   3       19.25       22.30      2.07 o 
  -5   0   3        8.24       11.90      3.87 o 
  -4   0   3      111.52      127.65      8.21 o 
  -3   0   3      258.78      280.15     10.47 o 
  -2   0   3      262.29      250.86      4.82 o 
  -1   0   3        8.43       10.96      0.44 o 
   0   0   3     1600.13     1983.32     43.30 o 
   1   0   3      104.92      103.33      1.79 o 
   2   0   3        3.31        4.26      0.35 o 
   3   0   3       40.12       42.13      1.35 o 
   4   0   3       17.82       20.62      1.17 o 
   5   0   3       25.78       33.39      3.05 o 
  -5   1   3        0.33        0.21      2.97 o 
  -4   1   3        1.66        1.78      0.96 o 
  -3   1   3      187.66      173.29      4.38 o 
  -2   1   3       74.10       67.78      1.56 o 
  -1   1   3       72.74       67.95      1.38 o 
   0   1   3      590.56      677.31     11.52 o 
   1   1   3     2122.86     1980.61     32.66 o 
   2   1   3        0.03       -0.10      0.27 o 
   3   1   3      118.18      134.85      2.70 o 
   4   1   3        0.15       -0.94      0.56 o 
   5   1   3        3.94        5.58      1.27 o 
  -5   2   3       10.72       12.20      3.84 o 
  -4   2   3       37.84       37.95      1.89 o 
  -3   2   3       90.11      105.52      2.63 o 
  -2   2   3      180.27      165.19      3.15 o 
  -1   2   3       57.65       51.72      1.06 o 
   0   2   3     5223.54     6185.00     98.17 o 
   1   2   3       81.74       79.82      1.48 o 
   2   2   3        1.13        0.26      0.34 o 
   3   2   3      626.56      606.64     10.97 o 
   4   2   3       24.98       21.98      1.08 o 
   5   2   3       21.02       26.89      1.62 o 
  -5   3   3        0.09       -0.83      2.80 o 
  -4   3   3        6.17        4.56      1.21 o 
  -3   3   3      141.32      137.24      3.15 o 
  -2   3   3     1253.64     1248.87     20.89 o 
  -1   3   3      377.34      316.77      5.39 o 
   0   3   3       44.63       53.70      1.11 o 
   1   3   3      867.01      778.42     12.44 o 
   2   3   3       88.97       81.83      1.82 o 
   3   3   3        4.70        4.28      0.90 o 
   4   3   3       11.31       11.59      1.05 o 
   5   3   3        3.93        7.13      2.44 o 
  -5   4   3        5.38        9.52      2.04 o 
  -4   4   3        2.14        4.01      1.75 o 
  -3   4   3      136.32      153.85      7.77 o 
  -2   4   3      540.96      523.12      9.64 o 
  -1   4   3        0.35        0.42      0.32 o 
   0   4   3      943.27     1151.93     21.99 o 
   1   4   3      625.45      572.56      8.70 o 
   2   4   3      151.05      129.26      2.58 o 
   3   4   3        6.33        7.21      0.98 o 
   4   4   3      231.38      245.60      6.15 o 
   5   4   3        0.10        2.94      2.18 o 
  -4   5   3        3.53        2.35      0.76 o 
  -3   5   3        0.27        0.74      0.87 o 
  -2   5   3       60.59       76.64      4.73 o 
  -1   5   3     1525.89     1488.18     25.85 o 
   0   5   3      201.96      231.87      4.00 o 
   1   5   3      508.03      506.91      8.71 o 
   2   5   3        0.56       -0.27      0.29 o 
   3   5   3       20.83       19.60      1.20 o 
   4   5   3       65.80       70.22      2.74 o 
   5   5   3       54.65       89.06      6.00 o 
  -4   6   3        0.32        1.09      0.78 o 
  -3   6   3      141.92      117.84      3.24 o 
  -2   6   3      319.62      278.99      6.45 o 
  -1   6   3      393.42      429.71      7.28 o 
   0   6   3       22.28       34.32      1.06 o 
   1   6   3      159.38      181.53      3.62 o 
   2   6   3       79.36       77.08      1.63 o 
   3   6   3       35.57       31.79      1.43 o 
   4   6   3        7.62        9.15      2.40 o 
   5   6   3        0.00        1.57      2.26 o 
  -4   7   3       37.20       34.19      1.92 o 
  -3   7   3        8.41       48.25      6.95 o 
  -2   7   3       44.87       53.08      1.79 o 
  -1   7   3       24.41       24.64      0.87 o 
   0   7   3       39.47       47.05      1.10 o 
   1   7   3       94.07       81.64      1.66 o 
   2   7   3       71.28       65.86      1.76 o 
   4   7   3       20.43       23.90      1.17 o 
   5   7   3       14.08       16.17      1.71 o 
  -4   8   3        4.33        4.05      1.14 o 
  -3   8   3       16.51       56.45     13.11 o 
  -2   8   3      108.49       95.96      2.80 o 
  -1   8   3      193.66      182.76      3.67 o 
   0   8   3      301.81      398.29      6.12 o 
   1   8   3       25.72       19.12      0.73 o 
   2   8   3       11.28        7.63      0.73 o 
   3   8   3       26.28       24.95      1.20 o 
   4   8   3        0.65        0.25      0.75 o 
  -4   9   3        2.19        1.64      1.33 o 
  -3   9   3       99.10       98.03      3.09 o 
  -2   9   3       43.31       28.40      1.28 o 
  -1   9   3       62.85       52.61      1.62 o 
   0   9   3        0.00        0.12      0.36 o 
   1   9   3      229.35      211.94      4.29 o 
   2   9   3      106.20      100.78      2.01 o 
   3   9   3       68.74       67.22      2.07 o 
   4   9   3       26.49       26.05      1.42 o 
  -3  10   3        9.84        6.05      1.19 o 
  -2  10   3       68.25       61.03      1.96 o 
  -1  10   3        1.72        0.74      0.68 o 
   0  10   3       59.97       76.61      1.84 o 
   1  10   3       61.56       55.51      1.46 o 
   2  10   3        0.05       -0.36      0.54 o 
   3  10   3       19.83       20.47      1.49 o 
   4  10   3       13.79       17.20      1.50 o 
  -3  11   3        0.51        4.02      1.30 o 
  -2  11   3        0.01        0.57      0.83 o 
  -1  11   3       10.81        9.33      1.01 o 
   0  11   3        0.96       -0.73      1.02 o 
   1  11   3       19.04       18.04      1.77 o 
   2  11   3       37.14       31.58      1.29 o 
   3  11   3        0.80       -1.88      0.94 o 
  -2  12   3       78.55       83.64      2.69 o 
  -1  12   3       20.20       17.78      2.14 o 
   0  12   3       16.95       18.97      1.84 o 
   1  12   3        8.62        5.93      1.11 o 
   2  12   3       12.32       12.15      1.18 o 
   3  12   3        0.09       -1.88      1.09 o 
  -1  13   3       87.53       88.82      5.09 o 
   0  13   3        6.27        7.99      1.37 o 
   1  13   3        7.82        7.50      1.61 o 
   2  13   3        7.90        7.82      1.20 o 
   0  14   3        0.06       -2.80      1.40 o 
   1  14   3       80.74       88.91      5.60 o 
   0 -11   4       21.09       31.30      2.35 o 
  -2 -10   4        0.50       -0.21      1.17 o 
  -1 -10   4       80.90       75.68      4.91 o 
   0 -10   4        9.44       14.16      1.44 o 
   1 -10   4       42.57       38.37      2.82 o 
   2 -10   4        1.46       -0.17      0.90 o 
  -2  -9   4       38.94       37.09      2.00 o 
  -1  -9   4       16.41       17.98      1.81 o 
   0  -9   4       10.12       15.73      1.47 o 
   1  -9   4       11.61       13.59      1.48 o 
   2  -9   4        2.25       -0.13      0.89 o 
  -3  -8   4        1.96        0.59      1.59 o 
  -2  -8   4      109.50      106.51      2.82 o 
  -1  -8   4       16.62       19.58      1.17 o 
   0  -8   4       51.03       60.07      2.24 o 
   1  -8   4      145.39      132.67      3.22 o 
   2  -8   4        0.58       -1.12      0.87 o 
   3  -8   4        0.11        0.12      0.90 o 
  -3  -7   4        3.27        2.28      1.26 o 
  -2  -7   4        0.10       -0.01      0.71 o 
  -1  -7   4       61.73       49.85      1.53 o 
   0  -7   4       13.70       13.70      0.83 o 
   1  -7   4      113.31      105.77      2.65 o 
   2  -7   4      178.35      160.28      3.77 o 
   3  -7   4        3.82        3.31      0.99 o 
  -4  -6   4        2.00       -0.21      1.25 o 
  -3  -6   4        3.73        2.46      1.04 o 
  -2  -6   4       44.99       43.51      1.90 o 
  -1  -6   4      228.35      210.38      4.69 o 
   0  -6   4       49.02       52.90      1.13 o 
   1  -6   4       26.18       29.06      1.19 o 
   2  -6   4       48.85       39.48      1.40 o 
   3  -6   4        4.36        7.67      1.02 o 
   4  -6   4        0.14        1.33      1.10 o 
  -4  -5   4       16.38       20.22      3.71 o 
  -3  -5   4       32.42       29.97      1.55 o 
  -2  -5   4       28.21       26.66      1.36 o 
  -1  -5   4      392.89      378.24      7.85 o 
   0  -5   4      543.69      675.64     10.49 o 
   1  -5   4       52.40       51.92      1.69 o 
   2  -5   4        7.34        7.02      0.73 o 
   3  -5   4       56.19      123.07      4.45 o 
   4  -5   4        8.95        6.02      1.41 o 
  -4  -4   4        7.69        9.97      1.59 o 
  -3  -4   4        0.06        0.06      0.76 o 
  -2  -4   4        0.28       -0.08      0.70 o 
  -1  -4   4        0.02        0.16      0.36 o 
   0  -4   4       82.48       90.85      1.72 o 
   1  -4   4        1.09        0.82      0.36 o 
   2  -4   4      103.42      107.17      2.87 o 
   3  -4   4      215.42      262.96      6.95 o 
   4  -4   4       22.19       18.92      2.34 o 
  -4  -3   4       21.37       22.00      1.90 o 
  -3  -3   4       26.25       26.58      1.60 o 
  -2  -3   4       68.56       58.48      1.89 o 
  -1  -3   4      827.55      739.52     12.46 o 
   0  -3   4      147.89      180.66      3.14 o 
   1  -3   4       28.12       33.09      0.86 o 
   2  -3   4       29.13       38.12      2.08 o 
   3  -3   4       15.26       34.08      2.50 o 
   4  -3   4       84.16       78.98      2.59 o 
   5  -3   4        0.92        0.86      1.50 o 
  -4  -2   4       10.22        9.98      1.79 o 
  -3  -2   4        1.42        0.95      0.75 o 
  -2  -2   4      147.01      130.20      3.00 o 
  -1  -2   4       69.11       68.65      1.92 o 
   0  -2   4      439.79      555.69      8.79 o 
   1  -2   4     2592.92     2601.17     41.99 o 
   2  -2   4       53.11       58.86      1.27 o 
   3  -2   4        9.44       56.82      5.20 o 
   4  -2   4       72.34       65.76      3.52 o 
   5  -2   4        1.35        1.72      1.35 o 
  -5  -1   4       28.20       36.57      5.85 o 
  -4  -1   4        8.17        7.22      1.38 o 
  -3  -1   4        9.20       30.74      4.42 o 
  -2  -1   4       91.53       95.30      3.33 o 
  -1  -1   4      162.12      148.23      3.63 o 
   0  -1   4      596.67      731.74     13.13 o 
   1  -1   4      134.45      146.23      2.57 o 
   2  -1   4      276.25      289.04      5.35 o 
   3  -1   4      130.04      130.92      2.52 o 
   4  -1   4        6.61        5.39      1.24 o 
   5  -1   4        1.60        1.45      1.23 o 
  -5   0   4       29.05       37.78      5.86 o 
  -4   0   4      111.21      106.36      7.47 o 
  -3   0   4       60.57       54.37      1.64 o 
  -2   0   4       13.71       12.99      0.74 o 
  -1   0   4       18.12       13.14      0.49 o 
   0   0   4     1656.04     2070.72     46.77 o 
   1   0   4       31.29       43.77      1.01 o 
   2   0   4     1131.94     1181.63     19.28 o 
   3   0   4        5.86        5.18      0.62 o 
   4   0   4        0.63       -0.50      0.84 o 
   5   0   4       52.73       57.43      2.80 o 
  -5   1   4        0.35       -4.71      3.16 o 
  -4   1   4        0.06       -1.07      1.78 o 
  -3   1   4       81.59       80.67      2.27 o 
  -2   1   4       14.83       21.12      1.12 o 
  -1   1   4       96.77       83.58      1.70 o 
   0   1   4      150.48      175.16      4.05 o 
   1   1   4       66.32       65.76      1.25 o 
   2   1   4     1821.77     1825.56     29.53 o 
   3   1   4       97.33       90.74      2.05 o 
   4   1   4      144.23      144.30      3.26 o 
   5   1   4        4.03        4.66      1.88 o 
  -5   2   4       18.99       19.97      4.85 o 
  -4   2   4        7.11        8.50      1.26 o 
  -3   2   4       67.22       68.51      1.67 o 
  -2   2   4       96.43       95.21      2.54 o 
  -1   2   4      114.65      101.58      2.00 o 
   0   2   4      311.84      411.46      7.67 o 
   1   2   4       76.44       64.01      1.31 o 
   2   2   4       24.77       23.66      0.67 o 
   3   2   4       38.66       34.41      1.06 o 
   4   2   4       57.58       60.01      1.66 o 
   5   2   4       23.53       27.58      2.68 o 
  -5   3   4        2.65       -0.52      3.18 o 
  -4   3   4       17.65       21.05      1.84 o 
  -3   3   4       62.66       64.67      2.01 o 
  -2   3   4       47.10       39.80      1.38 o 
  -1   3   4      291.60      289.73      4.99 o 
   0   3   4      690.91      828.87     15.58 o 
   1   3   4        7.94       10.20      0.46 o 
   2   3   4      195.06      186.50      3.25 o 
   3   3   4      295.82      289.72      6.48 o 
   4   3   4        0.70        0.79      0.76 o 
   5   3   4        9.11       14.88      2.06 o 
  -4   4   4       33.22       32.82      2.56 o 
  -3   4   4        4.54        7.18      0.87 o 
  -2   4   4      129.98      128.89      2.69 o 
  -1   4   4      125.17      105.35      2.03 o 
   0   4   4      388.88      491.51      9.50 o 
   1   4   4       30.56       30.43      1.01 o 
   2   4   4        0.50       -0.63      0.41 o 
   3   4   4      170.74      182.33      4.49 o 
   4   4   4      166.26      167.79      4.47 o 
   5   4   4       46.78       73.64      3.45 o 
  -4   5   4      137.16      127.19      3.26 o 
  -3   5   4       15.46       15.64      1.22 o 
  -2   5   4        2.07       39.36      3.61 o 
  -1   5   4       54.39       35.96      1.03 o 
   0   5   4        6.05        7.80      0.51 o 
   1   5   4     1714.11     1599.12     25.43 o 
   2   5   4      279.01      281.62      5.35 o 
   3   5   4       50.08       50.67      1.21 o 
   4   5   4        2.10        1.09      0.96 o 
   5   5   4        0.01        5.49      2.34 o 
  -4   6   4        1.86        4.26      0.95 o 
  -3   6   4       17.49       14.16      1.19 o 
  -2   6   4      147.82      317.04     10.01 o 
  -1   6   4      157.50      172.17      3.24 o 
   0   6   4      207.73      270.71      4.66 o 
   2   6   4        0.18       -0.46      0.30 o 
   3   6   4       68.87       59.79      1.61 o 
   4   6   4        1.11        1.70      0.97 o 
   5   6   4       82.16       99.48      6.58 o 
  -4   7   4        7.21        5.92      1.52 o 
  -3   7   4      124.18       92.75      2.77 o 
  -2   7   4        0.55        0.29      0.57 o 
  -1   7   4        0.71        0.14      0.37 o 
   0   7   4        6.67        5.75      0.42 o 
   1   7   4      133.82      126.39      2.48 o 
   2   7   4       15.52       14.98      0.80 o 
   3   7   4       34.57       30.46      1.65 o 
   4   7   4       36.48       37.27      1.37 o 
   5   7   4       27.51       29.95      3.44 o 
  -4   8   4       42.15       38.98      1.93 o 
  -3   8   4       72.34       67.58      3.61 o 
  -2   8   4        8.21        7.70      1.09 o 
  -1   8   4       76.79       67.33      1.66 o 
   0   8   4        0.81       -0.91      0.48 o 
   1   8   4       14.37       13.42      0.63 o 
   2   8   4      374.25      339.02      7.17 o 
   3   8   4       31.06       27.81      1.53 o 
   4   8   4        0.20       -0.48      0.67 o 
  -3   9   4        2.24        1.60      0.97 o 
  -2   9   4       23.25       19.27      1.17 o 
  -1   9   4       97.16       88.34      2.29 o 
   0   9   4      127.67      164.60      2.79 o 
   1   9   4       43.55       37.59      1.28 o 
   2   9   4       11.42       11.61      0.71 o 
   3   9   4       11.08        9.34      1.18 o 
   4   9   4       18.89       22.47      1.92 o 
  -3  10   4        9.61       13.54      1.46 o 
  -2  10   4      109.73       94.49      2.57 o 
  -1  10   4      190.48      152.66      4.99 o 
   0  10   4        5.87        5.34      0.65 o 
   1  10   4        0.00       -0.73      0.51 o 
   2  10   4        6.80        5.31      0.79 o 
   3  10   4       67.09       58.61      1.98 o 
   4  10   4       11.95       13.34      1.27 o 
  -3  11   4       48.75       41.24      2.15 o 
  -2  11   4       18.85       44.05      6.26 o 
  -1  11   4       54.87       39.75      1.94 o 
   0  11   4        3.17        3.19      0.89 o 
   1  11   4       56.76       47.35      1.38 o 
   2  11   4       13.52       11.70      0.87 o 
   3  11   4       14.00       11.72      1.35 o 
   4  11   4        2.82        5.34      1.26 o 
  -2  12   4       12.66        9.65      1.28 o 
  -1  12   4       15.66       14.24      1.82 o 
   0  12   4        2.49       -0.09      1.16 o 
   1  12   4        1.34       -0.22      0.69 o 
   2  12   4        9.43        5.30      0.97 o 
   3  12   4        0.02       -1.05      0.98 o 
  -2  13   4        0.30        1.10      1.10 o 
  -1  13   4       44.10       38.50      2.14 o 
   0  13   4      130.35      158.46      4.06 o 
   1  13   4        0.76        0.56      1.91 o 
   2  13   4        6.75        9.31      1.20 o 
  -1  14   4        2.89        0.84      1.37 o 
   0  14   4       14.66       14.89      1.35 o 
   1  14   4        7.50        6.11      2.06 o 
  -1 -10   5        7.02        4.61      2.10 o 
   0 -10   5       46.72       61.47      2.81 o 
   1 -10   5        2.50        3.20      2.01 o 
  -2  -9   5       15.56       11.31      1.48 o 
  -1  -9   5        1.43        1.35      2.05 o 
   0  -9   5       50.54       59.89      2.61 o 
   1  -9   5        4.26        5.06      1.98 o 
   2  -9   5        6.17        4.57      1.04 o 
  -2  -8   5        5.83        4.81      0.97 o 
  -1  -8   5       39.55       28.29      2.07 o 
   0  -8   5       29.58       32.39      1.68 o 
   1  -8   5       48.12       41.19      2.67 o 
   2  -8   5       70.94       63.47      2.18 o 
   3  -8   5       47.58       52.00      2.40 o 
  -3  -7   5       30.20       31.62      2.90 o 
  -2  -7   5       33.40       29.57      1.53 o 
  -1  -7   5       19.37       17.86      1.25 o 
   0  -7   5       13.36       11.33      1.73 o 
   1  -7   5       23.12       22.15      1.08 o 
   2  -7   5       58.61       48.71      1.68 o 
   3  -7   5       17.32       24.35      1.78 o 
  -3  -6   5       13.38       11.14      1.82 o 
  -2  -6   5      164.11      162.03      3.89 o 
  -1  -6   5      108.72       98.71      2.95 o 
   0  -6   5       20.13       22.05      0.93 o 
   1  -6   5        0.68        0.26      0.55 o 
   2  -6   5       70.44       49.98      1.63 o 
   3  -6   5       23.30       25.03      2.37 o 
   4  -6   5        4.56        2.51      1.15 o 
  -4  -5   5        0.36       -0.84      1.54 o 
  -3  -5   5        1.89        0.11      1.06 o 
  -2  -5   5       14.49       14.74      1.59 o 
  -1  -5   5       52.06       43.28      2.48 o 
   0  -5   5       24.19       23.74      0.72 o 
   1  -5   5       42.19       54.34      3.93 o 
   2  -5   5        0.09       -0.52      0.54 o 
   3  -5   5       87.04       88.04      2.71 o 
   4  -5   5       11.09       12.87      1.99 o 
  -4  -4   5        1.67        2.85      1.37 o 
  -3  -4   5       85.20       93.18      5.02 o 
  -2  -4   5      149.48      139.41      4.43 o 
  -1  -4   5       19.62       18.30      1.25 o 
   0  -4   5      138.18      182.79      2.95 o 
   1  -4   5       42.99       86.72     10.74 o 
   2  -4   5        7.29        5.88      1.08 o 
   3  -4   5      234.15      203.36      5.61 o 
   4  -4   5        0.39        1.79      0.93 o 
  -4  -3   5        6.20        8.35      1.56 o 
  -3  -3   5       12.64       13.90      1.37 o 
  -2  -3   5        9.88       14.87      1.91 o 
  -1  -3   5        8.67        6.48      0.64 o 
   0  -3   5      875.26     1090.54     16.26 o 
   1  -3   5       15.31       16.85      0.68 o 
   2  -3   5       25.59       19.64      0.97 o 
   3  -3   5        3.04       97.51      7.67 o 
   4  -3   5       41.47       40.54      2.03 o 
  -4  -2   5        0.23       -0.29      1.06 o 
  -3  -2   5        8.13        6.48      1.23 o 
  -2  -2   5       30.04       29.94      1.48 o 
  -1  -2   5       47.92       41.09      1.27 o 
   0  -2   5       82.61      107.44      2.06 o 
   2  -2   5      426.26      432.46      8.63 o 
   3  -2   5      150.66      239.44     15.04 o 
   4  -2   5        2.88        1.69      0.69 o 
   5  -2   5       35.22       41.02      2.67 o 
  -4  -1   5       19.05       23.02      1.91 o 
  -3  -1   5        0.72       -0.28      0.80 o 
  -2  -1   5       52.63       52.19      2.21 o 
  -1  -1   5        6.72        6.31      0.78 o 
   0  -1   5        5.50        6.22      0.43 o 
   1  -1   5      432.06      454.25      7.15 o 
   2  -1   5       18.62       14.76      0.61 o 
   3  -1   5       73.13       72.64      1.98 o 
   4  -1   5       76.51       72.49      2.30 o 
   5  -1   5        1.06        0.82      1.26 o 
  -4   0   5        0.00       -1.58      1.31 o 
  -3   0   5        8.97       12.73      2.39 o 
  -1   0   5      373.07      329.78      5.79 o 
   0   0   5      275.36      328.21      6.06 o 
   1   0   5     1103.28     1091.80     17.82 o 
   2   0   5        0.15        0.56      0.27 o 
   3   0   5      117.49      115.63      2.10 o 
   4   0   5       66.43       58.86      2.42 o 
   5   0   5        6.17        7.69      1.67 o 
  -4   1   5        3.09        0.92      0.96 o 
  -3   1   5      213.55      203.65      4.87 o 
  -2   1   5      236.78      220.55      4.83 o 
  -1   1   5      577.31      541.57      9.31 o 
   0   1   5      509.61      720.91     11.10 o 
   1   1   5      256.92      230.17      3.99 o 
   2   1   5        0.00       -0.15      0.28 o 
   3   1   5      103.85      108.54      2.10 o 
   4   1   5        4.40       -0.06      0.87 o 
   5   1   5        7.15       10.43      1.60 o 
  -4   2   5        7.65        6.49      1.63 o 
  -3   2   5       31.54       25.45      1.06 o 
  -2   2   5       68.82       55.52      1.45 o 
  -1   2   5       16.41       12.55      0.54 o 
   0   2   5      803.53     1047.07     17.88 o 
   1   2   5       34.29       31.39      0.93 o 
   2   2   5        7.97        7.79      0.48 o 
   3   2   5       67.58       85.02      2.10 o 
   4   2   5       21.57       23.16      1.46 o 
   5   2   5        0.80       -0.13      1.38 o 
  -4   3   5       34.50       31.94      1.38 o 
  -3   3   5        5.32        5.71      0.73 o 
  -2   3   5       65.45       55.89      1.41 o 
  -1   3   5      254.18      232.33      4.09 o 
   0   3   5      878.69     1112.83     17.97 o 
   1   3   5      141.09      122.03      2.30 o 
   2   3   5        4.91        6.27      0.50 o 
   3   3   5       52.00       53.84      1.92 o 
   4   3   5       29.23       30.48      1.51 o 
   5   3   5        3.24        2.73      1.53 o 
  -4   4   5       10.95       11.18      1.45 o 
  -3   4   5       75.44       69.85      2.20 o 
  -2   4   5      261.04      241.34      4.71 o 
  -1   4   5      205.97      186.19      3.37 o 
   0   4   5      675.86      824.38     13.77 o 
   1   4   5      530.64      568.34      9.08 o 
   2   4   5       69.42       57.13      1.35 o 
   3   4   5        0.13        0.20      0.34 o 
   4   4   5        9.12       13.43      1.29 o 
   5   4   5       10.16       16.52      2.05 o 
  -4   5   5       14.70       16.84      1.36 o 
  -3   5   5       65.98       65.63      1.94 o 
  -2   5   5      435.48      409.76      8.47 o 
  -1   5   5      419.14      392.50      6.78 o 
   0   5   5       87.68      105.58      1.96 o 
   1   5   5      462.17      462.47      7.63 o 
   2   5   5       97.95       97.99      1.99 o 
   3   5   5       17.49       16.94      0.73 o 
   4   5   5       90.03      100.46      3.50 o 
   5   5   5        8.46       15.49      3.02 o 
  -4   6   5      128.13      109.07      3.00 o 
  -3   6   5       73.79       66.96      2.31 o 
  -2   6   5       30.31       65.11      4.11 o 
  -1   6   5      147.15      131.11      2.47 o 
   0   6   5       43.01       58.58      1.24 o 
   1   6   5      235.91      212.44      3.72 o 
   2   6   5      189.24      181.72      3.38 o 
   3   6   5        1.65        0.84      0.50 o 
   4   6   5        6.58        6.60      0.94 o 
   5   6   5        0.18        1.90      2.23 o 
  -4   7   5        0.77       -0.43      1.54 o 
  -3   7   5       18.44       15.37      2.17 o 
  -2   7   5      102.00       98.45      2.77 o 
  -1   7   5       40.76       29.79      0.98 o 
   0   7   5       37.80       43.65      1.00 o 
   1   7   5      409.81      377.84      6.66 o 
   2   7   5        9.16        8.73      0.77 o 
   3   7   5      157.56      149.35      3.49 o 
   4   7   5       39.29       37.53      1.38 o 
   5   7   5        0.07        1.33      1.31 o 
  -4   8   5        2.04        2.05      1.10 o 
  -3   8   5       14.05       12.23      1.33 o 
  -2   8   5       13.37       12.10      1.04 o 
  -1   8   5       20.37       19.95      0.94 o 
   0   8   5        4.12        5.14      0.44 o 
   1   8   5        2.34        1.14      0.37 o 
   2   8   5       62.32       58.28      1.70 o 
   3   8   5      168.75      171.72      3.64 o 
   4   8   5        1.70        1.44      0.73 o 
  -3   9   5      127.68      109.82      3.32 o 
  -2   9   5      124.36       89.29      3.13 o 
  -1   9   5       26.86       20.78      1.07 o 
   0   9   5       52.27       53.21      1.18 o 
   1   9   5       36.06       32.32      1.17 o 
   2   9   5       91.02       80.24      1.96 o 
   3   9   5       56.06       51.87      2.65 o 
   4   9   5        0.32       -0.34      0.72 o 
  -3  10   5       15.49       17.17      1.59 o 
  -2  10   5       58.80       47.63      1.68 o 
  -1  10   5        0.74        0.45      0.78 o 
   0  10   5      129.59      152.46      3.16 o 
   1  10   5        7.18        4.61      0.64 o 
   2  10   5       25.83       23.94      0.94 o 
   3  10   5        0.97       -0.06      0.93 o 
   4  10   5       89.99       97.75      2.96 o 
  -3  11   5        1.51        2.22      1.22 o 
  -2  11   5       56.30      119.91      6.60 o 
  -1  11   5       14.22       11.81      1.06 o 
   0  11   5       19.68       20.71      1.49 o 
   1  11   5      246.22      232.83      4.68 o 
   2  11   5       29.97       26.15      1.05 o 
   3  11   5        2.27        1.22      1.28 o 
   4  11   5       38.07       36.64      1.91 o 
  -2  12   5        0.03       -0.01      0.96 o 
  -1  12   5       92.75       78.04      2.32 o 
   0  12   5       82.17       98.63      2.75 o 
   1  12   5        0.18        0.73      0.65 o 
   2  12   5       18.21       20.24      1.16 o 
   3  12   5        2.25        1.89      1.00 o 
  -2  13   5        7.11        7.27      1.31 o 
  -1  13   5        0.58       -1.11      1.03 o 
   0  13   5       13.29       14.47      1.29 o 
   1  13   5       33.13       33.00      1.57 o 
   2  13   5       44.54       47.63      2.21 o 
   3  13   5       10.64       10.76      1.55 o 
  -1  14   5        3.28        2.48      1.38 o 
   0  14   5        0.06       -0.84      1.09 o 
   1  14   5        6.05        4.75      2.03 o 
   2  14   5       31.73       34.70      1.95 o 
  -1  -9   6        0.80        0.15      1.88 o 
   0  -9   6       12.69       10.42      1.94 o 
   1  -9   6       23.19       20.90      2.59 o 
  -2  -8   6        0.04       -0.95      1.08 o 
  -1  -8   6       18.36       19.83      2.36 o 
   0  -8   6       29.51       33.52      1.93 o 
   1  -8   6       92.48       83.35      5.03 o 
   2  -8   6        3.86        2.90      0.92 o 
  -3  -7   6        0.14       -0.42      1.85 o 
  -2  -7   6       22.96       26.98      2.35 o 
  -1  -7   6        6.30        2.84      1.06 o 
   0  -7   6        1.15       -2.26      1.25 o 
   1  -7   6        4.07        0.80      0.88 o 
   2  -7   6       73.41       63.12      2.12 o 
   3  -7   6        2.78        7.58      1.43 o 
  -3  -6   6        4.54        3.17      1.70 o 
  -2  -6   6        4.31        1.31      1.00 o 
  -1  -6   6       31.90       25.94      1.51 o 
   0  -6   6       35.37       30.52      1.67 o 
   1  -6   6        0.11        0.01      0.55 o 
   2  -6   6        6.60        6.68      0.88 o 
   3  -6   6       20.77       21.69      1.65 o 
  -3  -5   6        4.94        3.69      1.61 o 
  -2  -5   6       22.48       26.26      1.45 o 
  -1  -5   6        1.18       -1.73      0.87 o 
   0  -5   6       94.45       96.71      2.19 o 
   1  -5   6       26.14       34.61      2.18 o 
   2  -5   6       36.83       35.35      1.35 o 
   3  -5   6       27.88       26.08      2.10 o 
   4  -5   6       36.90       45.79      1.97 o 
  -4  -4   6        5.15       -1.00      1.75 o 
  -3  -4   6       32.75       30.37      2.20 o 
  -2  -4   6       91.99       92.60      2.80 o 
  -1  -4   6      207.79      179.04      4.63 o 
   0  -4   6      253.28      323.35      5.15 o 
   1  -4   6        2.43        1.66      0.47 o 
   2  -4   6       30.27       29.25      1.17 o 
   3  -4   6        9.76       37.59      2.75 o 
   4  -4   6        1.03        2.63      1.20 o 
  -4  -3   6       24.64       26.78      2.40 o 
  -3  -3   6        2.39        1.33      1.61 o 
  -2  -3   6       82.40       72.19      2.76 o 
  -1  -3   6        5.09        3.23      1.29 o 
   0  -3   6        2.24        1.65      0.43 o 
   1  -3   6      281.44      268.91      4.58 o 
   2  -3   6       61.44       55.35      1.50 o 
   3  -3   6       51.64       49.33      2.00 o 
   4  -3   6       18.88       17.37      2.41 o 
  -4  -2   6        0.12       -1.48      1.16 o 
  -3  -2   6       14.82       12.67      1.53 o 
  -2  -2   6      220.74      204.55      5.97 o 
  -1  -2   6       87.93       78.52      2.06 o 
   0  -2   6        9.64       12.74      0.59 o 
   1  -2   6        0.25        0.60      0.32 o 
   2  -2   6       65.69       51.33      1.56 o 
   3  -2   6       21.42       34.11      2.12 o 
   4  -2   6        8.83        8.12      1.37 o 
  -4  -1   6       13.50       12.56      1.80 o 
  -3  -1   6        2.68        1.59      1.03 o 
  -2  -1   6      286.10      276.56      8.70 o 
  -1  -1   6       37.44       31.52      1.23 o 
   0  -1   6        1.83        1.90      0.37 o 
   1  -1   6      201.32      193.04      3.26 o 
   2  -1   6       15.99       21.01      1.09 o 
   3  -1   6       62.03       55.10      1.52 o 
   4  -1   6        2.30        0.43      0.55 o 
   5  -1   6        1.89       -0.06      1.37 o 
  -4   0   6       79.74       80.72      3.29 o 
  -3   0   6      181.70      172.24      5.47 o 
  -2   0   6        0.00        0.88      0.41 o 
  -1   0   6      527.48      520.11      8.98 o 
   0   0   6       27.41       29.84      0.79 o 
   1   0   6        0.12       -0.49      0.24 o 
   2   0   6      148.15      145.98      2.57 o 
   3   0   6        5.71        5.61      0.59 o 
   4   0   6       21.77       20.75      1.15 o 
   5   0   6        0.04       -0.26      1.15 o 
  -4   1   6       76.47       73.27      2.77 o 
  -3   1   6       31.04       49.81      5.88 o 
  -2   1   6       91.21       76.48      2.00 o 
  -1   1   6     1914.95     1856.31     29.87 o 
   0   1   6       94.92      125.61      2.53 o 
   1   1   6      100.63      107.76      2.55 o 
   2   1   6        6.22        3.26      0.38 o 
   3   1   6        7.78        5.60      0.55 o 
   4   1   6       39.83       36.01      1.53 o 
   5   1   6        4.77        6.10      1.39 o 
  -4   2   6        8.69        6.98      1.54 o 
  -3   2   6       62.95       60.42      1.85 o 
  -2   2   6       42.61       53.88      1.75 o 
  -1   2   6       60.87       63.25      1.67 o 
   0   2   6      194.45      230.10      4.15 o 
   1   2   6      364.34      359.67      6.84 o 
   2   2   6       30.49       32.79      0.90 o 
   3   2   6      223.59      252.69      6.52 o 
   4   2   6       20.35       23.33      1.59 o 
   5   2   6        8.40        7.26      1.86 o 
  -4   3   6        6.62        4.30      1.13 o 
  -2   3   6        2.00        2.28      1.15 o 
  -1   3   6       78.77       68.43      1.54 o 
   0   3   6      778.88     1038.46     17.35 o 
   1   3   6      375.39      400.44      7.20 o 
   2   3   6      242.66      234.75      4.92 o 
   3   3   6        1.44        1.18      0.38 o 
   4   3   6        0.33        0.02      0.72 o 
   5   3   6        0.00       -1.17      1.28 o 
  -3   4   6      131.43      132.53      3.63 o 
  -2   4   6       11.28       12.82      0.80 o 
  -1   4   6      130.04      119.23      2.15 o 
   0   4   6      993.18     1285.02     23.06 o 
   1   4   6      753.52      811.87     13.86 o 
   2   4   6      154.06      142.92      2.71 o 
   3   4   6        2.63        3.17      0.56 o 
   4   4   6       54.24       55.78      2.07 o 
   5   4   6       34.30       41.38      2.86 o 
  -4   5   6        4.70        3.64      1.07 o 
  -3   5   6       22.84       20.47      1.12 o 
  -2   5   6       11.41       28.32      1.79 o 
  -1   5   6       34.29       21.48      0.71 o 
   0   5   6        6.43       11.44      0.52 o 
   1   5   6      415.65      417.95      6.73 o 
   2   5   6        7.88        4.89      0.86 o 
   4   5   6       44.50       45.90      1.85 o 
   5   5   6        3.77        4.91      2.44 o 
  -4   6   6       44.17       41.16      1.78 o 
  -3   6   6       19.46       18.65      1.15 o 
  -2   6   6        4.86        7.80      0.77 o 
  -1   6   6       45.38       41.25      1.13 o 
   0   6   6      256.57      310.23      5.34 o 
   1   6   6      487.91      490.22      9.95 o 
   2   6   6      552.03      521.60     10.46 o 
   3   6   6      221.34      209.13      4.67 o 
   4   6   6       51.97       50.39      1.68 o 
   5   6   6        2.00        5.65      1.74 o 
  -4   7   6        1.86        2.59      1.00 o 
  -3   7   6        2.17        1.27      0.78 o 
  -2   7   6        0.61        0.07      0.61 o 
  -1   7   6      429.01      375.73      6.94 o 
   0   7   6       98.75      120.85      2.18 o 
   2   7   6      608.42      604.69     12.30 o 
   3   7   6       34.64       28.67      1.14 o 
   4   7   6        4.36        3.69      0.78 o 
   5   7   6        9.55       14.58      1.72 o 
  -4   8   6        5.76        4.55      1.24 o 
  -3   8   6       26.88       24.85      1.48 o 
  -2   8   6        1.57        1.94      0.78 o 
  -1   8   6        2.50        1.08      0.54 o 
   0   8   6      124.90      157.38      2.65 o 
   1   8   6       30.79       31.88      1.03 o 
   2   8   6        6.67        4.77      1.04 o 
   3   8   6       14.80       15.47      1.26 o 
   4   8   6       12.84       16.15      1.07 o 
  -3   9   6        8.07        4.51      1.09 o 
  -2   9   6        4.21        6.24      0.80 o 
  -1   9   6        0.79       -0.55      0.55 o 
   0   9   6      139.52      157.50      2.70 o 
   1   9   6       41.23       37.16      1.24 o 
   2   9   6       33.84       28.33      1.05 o 
   3   9   6       68.31       67.73      2.03 o 
   4   9   6        0.06       -0.01      0.77 o 
  -3  10   6        2.77        2.58      1.17 o 
  -2  10   6       15.10       19.29      1.23 o 
  -1  10   6        2.04        1.15      0.68 o 
   0  10   6      389.68      454.48      8.42 o 
   1  10   6      190.08      169.64      3.49 o 
   2  10   6        9.82        7.96      0.78 o 
   3  10   6      122.30      118.79      3.04 o 
   4  10   6       29.37       27.53      1.50 o 
  -3  11   6       24.35       23.16      2.05 o 
  -2  11   6       44.00       35.23      1.78 o 
  -1  11   6        2.94        2.22      0.85 o 
   0  11   6       41.60       46.21      1.71 o 
   1  11   6        4.59        3.24      0.69 o 
   2  11   6        6.94        6.28      0.74 o 
   3  11   6        0.27        0.26      1.12 o 
   4  11   6       51.63       54.67      2.50 o 
  -2  12   6        9.03       87.89      8.93 o 
  -1  12   6       52.38       45.13      1.72 o 
   0  12   6       40.09       43.81      1.65 o 
   1  12   6       74.27       72.85      2.13 o 
   2  12   6      114.75      117.30      2.61 o 
   3  12   6        0.28        0.61      0.94 o 
  -1  13   6        3.17        3.71      1.16 o 
   0  13   6        4.47        1.91      1.13 o 
   1  13   6       13.59       13.50      1.39 o 
   2  13   6        3.03        3.76      1.07 o 
   3  13   6       19.19       13.72      1.61 o 
  -1  14   6       13.64       14.24      1.73 o 
   0  14   6        1.32       -1.60      0.96 o 
   1  14   6       19.53       19.85      1.71 o 
   2  14   6        6.63        7.04      1.33 o 
  -1  -8   7       14.23       18.08      2.36 o 
   0  -8   7       13.48       16.19      1.74 o 
   1  -8   7        7.93        7.03      2.03 o 
  -2  -7   7        0.14       -1.85      1.23 o 
  -1  -7   7        9.96       11.06      4.24 o 
   0  -7   7        0.14       -1.83      1.16 o 
   1  -7   7       42.95       33.94      3.01 o 
   2  -7   7       23.45       20.74      1.33 o 
  -2  -6   7        7.76        7.20      1.59 o 
  -1  -6   7        1.19       -0.14      1.37 o 
   0  -6   7        1.69       -1.78      1.59 o 
   1  -6   7       65.96       53.38      1.85 o 
   2  -6   7        0.37       -0.24      0.67 o 
   3  -6   7        3.78        2.42      0.99 o 
  -3  -5   7        9.20        6.63      2.50 o 
  -2  -5   7       25.01       21.08      1.54 o 
  -1  -5   7      152.92      146.98      4.05 o 
   0  -5   7       48.03       44.68      2.10 o 
   1  -5   7        2.79        3.56      0.66 o 
   2  -5   7        2.45        1.07      0.63 o 
   3  -5   7        4.45        5.96      1.04 o 
  -3  -4   7       36.74       34.28      2.52 o 
  -2  -4   7        4.42        5.83      1.16 o 
  -1  -4   7        0.17       -1.60      1.55 o 
   0  -4   7       30.96       30.76      1.20 o 
   1  -4   7      142.75      137.58      2.94 o 
   2  -4   7      338.88      268.45      5.29 o 
   3  -4   7       25.01       23.66      1.32 o 
   4  -4   7        3.60        5.86      1.02 o 
  -3  -3   7      242.35      253.31      8.55 o 
  -2  -3   7        1.86        2.67      0.81 o 
  -1  -3   7       25.06       21.13      1.61 o 
   0  -3   7      249.07      307.67      5.54 o 
   1  -3   7       43.15       63.37      5.62 o 
   2  -3   7       59.49       46.89      1.40 o 
   3  -3   7        8.72       18.35      1.24 o 
   4  -3   7      116.04      110.18      3.18 o 
  -4  -2   7        0.28       -2.60      1.39 o 
  -3  -2   7       46.45       39.97      2.41 o 
  -2  -2   7        6.06        5.49      1.35 o 
  -1  -2   7       27.00       20.85      1.16 o 
   0  -2   7        0.13        0.46      0.37 o 
   1  -2   7      116.90      116.22      2.49 o 
   2  -2   7       66.03       55.49      1.52 o 
   3  -2   7       12.26        7.80      0.84 o 
   4  -2   7       27.92       28.65      1.46 o 
  -4  -1   7       12.94       13.40      2.17 o 
  -3  -1   7        1.52        0.15      1.10 o 
  -2  -1   7      127.25      118.52      4.43 o 
  -1  -1   7       29.35       26.00      0.88 o 
   0  -1   7        8.82       10.70      0.57 o 
   1  -1   7       25.99       39.59      1.65 o 
   2  -1   7       85.52       81.94      1.96 o 
   3  -1   7      104.06       89.00      2.29 o 
   4  -1   7      121.10      108.16      2.61 o 
  -4   0   7       17.54       14.24      1.94 o 
  -3   0   7       10.46        4.89      1.58 o 
  -2   0   7      448.62      438.36     12.29 o 
  -1   0   7        1.79        1.38      0.76 o 
   0   0   7      143.34      171.80      2.99 o 
   1   0   7      116.25      116.46      2.43 o 
   2   0   7       38.38       32.06      1.15 o 
   3   0   7       16.60       14.29      0.89 o 
   4   0   7       28.73       26.23      1.15 o 
   5   0   7        8.27       10.58      1.36 o 
  -4   1   7       23.49       22.80      2.07 o 
  -3   1   7       13.54       13.22      4.24 o 
  -1   1   7      162.93      158.73      3.27 o 
   0   1   7       11.07       13.03      0.63 o 
   1   1   7      118.48      185.41      4.89 o 
   2   1   7      649.63      654.48     12.78 o 
   3   1   7      205.96      212.93      4.60 o 
   4   1   7        6.06        5.18      0.82 o 
   5   1   7       59.81       61.69      3.45 o 
  -4   2   7        0.53       -1.76      1.20 o 
  -3   2   7       23.13       43.76      5.68 o 
  -2   2   7       25.43      265.35     20.02 o 
  -1   2   7      323.77      273.57      4.77 o 
   0   2   7      246.29      359.15      6.59 o 
   1   2   7      185.68      309.50      8.84 o 
   2   2   7      370.08      363.01      6.65 o 
   3   2   7        9.60        9.12      1.03 o 
   4   2   7        0.52        1.24      0.69 o 
   5   2   7      240.39      259.03     10.04 o 
  -4   3   7       15.89       12.28      1.69 o 
  -2   3   7        4.99        6.74      1.58 o 
  -1   3   7       56.71       60.97      1.43 o 
   0   3   7      623.72      868.14     15.47 o 
   1   3   7        0.00       -0.67      0.33 o 
   2   3   7       13.78       15.36      0.76 o 
   3   3   7      276.42      270.41      5.64 o 
   4   3   7       43.69       43.63      1.57 o 
   5   3   7       20.43       25.28      2.64 o 
  -4   4   7       14.09        8.52      1.54 o 
  -3   4   7       59.52       62.61      3.16 o 
  -2   4   7       35.56       64.58      2.34 o 
  -1   4   7        0.72       -0.07      0.31 o 
   0   4   7       34.91       55.20      1.37 o 
   1   4   7        0.98       -0.23      0.33 o 
   2   4   7        1.35        0.38      0.37 o 
   3   4   7        0.72       -0.66      0.46 o 
   4   4   7        0.07       -0.24      0.65 o 
   5   4   7        0.08        0.20      2.13 o 
  -4   5   7       14.41       13.83      1.45 o 
  -3   5   7       23.86       23.51      1.28 o 
  -2   5   7        3.75        8.81      4.53 o 
  -1   5   7        0.02       -0.43      0.32 o 
   0   5   7      307.70      363.91      5.93 o 
   1   5   7      128.05      149.05      2.85 o 
   2   5   7       50.08       36.65      1.09 o 
   3   5   7      134.01      131.16      3.15 o 
   4   5   7        6.17        8.91      0.90 o 
   5   5   7        0.63       -0.38      1.40 o 
  -4   6   7        5.15        6.44      1.44 o 
  -2   6   7      107.64       89.53      2.38 o 
  -1   6   7      550.41      484.36      8.38 o 
   0   6   7       26.84       27.38      0.81 o 
   1   6   7      399.24      406.10      6.78 o 
   2   6   7       17.84       15.26      1.73 o 
   3   6   7       40.83       40.48      1.37 o 
   4   6   7        8.83        9.21      0.82 o 
   5   6   7        3.53        3.07      1.72 o 
  -4   7   7        0.40        0.83      1.00 o 
  -3   7   7       32.82       29.39      1.54 o 
  -2   7   7       52.49       47.24      1.60 o 
  -1   7   7       43.12       33.78      1.39 o 
   0   7   7       11.12       12.20      0.54 o 
   1   7   7       53.47       45.33      1.44 o 
   2   7   7      143.83      145.88      3.40 o 
   3   7   7        9.04       10.58      0.84 o 
   4   7   7       58.59       63.63      1.94 o 
   5   7   7       78.45       86.09      3.26 o 
  -3   8   7       15.74       19.79      2.21 o 
  -2   8   7      135.41      119.58      3.32 o 
  -1   8   7       66.61       51.57      1.54 o 
   0   8   7      383.72      445.52      7.90 o 
   2   8   7       23.54       20.30      0.92 o 
   3   8   7        9.49        8.16      0.83 o 
   4   8   7        1.89        1.09      0.73 o 
  -3   9   7       42.46       34.09      1.78 o 
  -2   9   7        3.92        2.25      0.73 o 
  -1   9   7       94.25       78.77      2.15 o 
   0   9   7      576.30      712.15     11.33 o 
   1   9   7       20.57       19.71      0.92 o 
   2   9   7        4.97        3.70      0.57 o 
   3   9   7        4.72        3.11      1.32 o 
   4   9   7        7.39        6.88      0.90 o 
  -3  10   7        5.24        5.27      1.25 o 
  -2  10   7        2.77        3.82      0.85 o 
  -1  10   7      149.57      138.85      4.02 o 
   0  10   7      106.62      123.40      2.68 o 
   1  10   7       66.67       60.65      1.62 o 
   2  10   7        0.29       -0.87      0.57 o 
   3  10   7       58.34       57.14      1.91 o 
   4  10   7       21.50       23.13      1.55 o 
  -3  11   7        5.25        3.88      1.41 o 
  -2  11   7       27.88       21.76      1.39 o 
  -1  11   7      114.33      104.89      2.78 o 
   0  11   7        8.24       10.94      1.27 o 
   1  11   7      147.59      144.08      3.12 o 
   2  11   7       47.03       43.80      1.35 o 
   3  11   7        2.88        1.73      1.09 o 
   4  11   7        0.70       -0.25      1.07 o 
  -2  12   7       33.73       26.61      1.62 o 
  -1  12   7        8.75        7.19      1.31 o 
   0  12   7        1.71       -0.27      1.03 o 
   1  12   7       55.48       55.91      1.64 o 
   2  12   7      298.16      294.12      6.32 o 
   3  12   7       13.69       10.21      1.44 o 
  -2  13   7        7.07       18.29      2.69 o 
  -1  13   7        1.58        1.35      1.05 o 
   0  13   7       56.55       64.21      2.17 o 
   1  13   7       44.00       45.12      2.09 o 
   2  13   7        6.07        7.94      0.95 o 
   3  13   7        0.13       -0.92      1.12 o 
  -1  14   7        1.28        0.12      1.32 o 
   0  14   7        0.59       -1.13      0.95 o 
   1  14   7        3.66        1.74      1.18 o 
   2  14   7        6.51        5.68      1.27 o 
  -1  -7   8        3.52        1.81      4.21 o 
   0  -7   8       56.15       62.53      2.93 o 
   1  -7   8        5.23        6.62      2.03 o 
   2  -7   8       37.35       34.52      2.27 o 
  -2  -6   8       27.13       24.48      2.15 o 
  -1  -6   8        3.17        1.47      3.18 o 
   0  -6   8        5.27        5.85      1.34 o 
   1  -6   8       40.64       30.79      2.85 o 
   2  -6   8       22.41       23.47      1.37 o 
  -2  -5   8        3.51        1.73      1.14 o 
  -1  -5   8       18.93       18.25      1.65 o 
   0  -5   8       48.01       49.51      2.22 o 
   1  -5   8      271.19      224.81      6.08 o 
   2  -5   8       50.80       37.16      1.45 o 
   3  -5   8        2.89        4.28      0.97 o 
  -3  -4   8       14.20       12.13      2.32 o 
  -2  -4   8       10.64       12.84      2.06 o 
  -1  -4   8       30.58       27.20      1.51 o 
   0  -4   8        0.12        0.68      1.68 o 
   1  -4   8       14.09       33.82      3.88 o 
   2  -4   8        5.73        3.00      0.70 o 
   3  -4   8       30.67       30.57      1.59 o 
  -3  -3   8        5.11        2.17      1.51 o 
  -2  -3   8        0.39       -0.09      0.82 o 
  -1  -3   8       39.26       28.27      1.46 o 
   0  -3   8      109.78      124.51      3.00 o 
   1  -3   8      141.19      132.54      3.12 o 
   2  -3   8       98.11       79.75      2.01 o 
   3  -3   8       40.93       36.35      1.61 o 
   4  -3   8        2.57        0.55      0.83 o 
  -3  -2   8        0.19       -0.33      1.35 o 
  -2  -2   8        0.04       -0.92      0.82 o 
  -1  -2   8        2.50       -1.36      1.28 o 
   0  -2   8       22.21       26.38      0.92 o 
   1  -2   8       45.29       44.07      1.43 o 
   2  -2   8       18.38       13.56      0.87 o 
   3  -2   8      369.79      315.98      7.17 o 
   4  -2   8        0.01        0.10      0.77 o 
  -4  -1   8        4.41        0.13      1.82 o 
  -3  -1   8       13.77       11.54      1.74 o 
  -2  -1   8        7.73        6.58      1.39 o 
  -1  -1   8       47.65       36.79      1.70 o 
   0  -1   8        8.34       10.44      0.72 o 
   1  -1   8      125.46      115.49      2.98 o 
   2  -1   8       37.57       27.79      1.44 o 
   3  -1   8       41.53       33.86      1.23 o 
   4  -1   8       14.62       15.15      1.08 o 
  -4   0   8        7.31        3.60      1.81 o 
  -3   0   8        8.05        6.55      2.17 o 
  -2   0   8       34.98       32.73      2.31 o 
  -1   0   8        0.44        0.05      0.74 o 
   0   0   8      312.28      392.27      6.50 o 
   1   0   8      157.52      157.33      3.46 o 
   2   0   8       86.50       90.44      2.11 o 
   3   0   8       30.25       28.74      1.23 o 
   4   0   8       49.83       41.97      1.49 o 
  -4   1   8       79.33       79.89      4.01 o 
  -3   1   8        3.01        0.00      1.25 o 
  -1   1   8        6.61        8.82      0.77 o 
   0   1   8       59.88       68.59      1.37 o 
   1   1   8      171.06      166.17      3.59 o 
   2   1   8        7.73        7.63      0.74 o 
   3   1   8        0.20       -0.72      0.45 o 
   4   1   8      319.64      298.26      6.72 o 
  -4   2   8       82.74       90.84      3.77 o 
  -3   2   8      122.17      124.55      4.45 o 
  -2   2   8       16.50       45.80      5.33 o 
  -1   2   8       34.91       36.44      1.07 o 
   0   2   8      370.80      458.93      7.29 o 
   1   2   8       16.46       47.18      1.95 o 
   2   2   8       23.07       20.23      1.05 o 
   3   2   8       17.96       19.13      1.23 o 
   4   2   8        3.19        3.37      0.69 o 
   5   2   8        1.02        0.89      1.19 o 
  -4   3   8       13.65       13.77      1.70 o 
  -3   3   8       83.16       76.24      2.86 o 
  -2   3   8       10.05      403.90     29.17 o 
  -1   3   8       11.48       14.02      0.68 o 
   0   3   8       49.85       68.67      1.48 o 
   1   3   8      208.29      245.65      6.40 o 
   2   3   8       93.56       89.28      2.45 o 
   3   3   8      186.64      192.22      6.55 o 
   4   3   8        4.39        5.60      0.75 o 
   5   3   8        8.20        9.18      1.41 o 
  -4   4   8       28.35       25.71      2.96 o 
  -3   4   8      116.42      116.34      3.38 o 
  -2   4   8       72.50       88.35      2.84 o 
  -1   4   8       17.04       12.27      0.63 o 
   0   4   8       35.81       37.33      0.92 o 
   1   4   8      108.13      104.42      2.22 o 
   2   4   8      113.42      100.03      2.65 o 
   3   4   8        0.78        0.07      0.50 o 
   4   4   8       20.97       23.72      2.21 o 
   5   4   8       27.30       26.06      4.68 o 
  -4   5   8       13.39       12.50      2.21 o 
  -3   5   8        5.75        3.57      1.02 o 
  -2   5   8     1381.29     1262.43     25.15 o 
  -1   5   8       10.51       11.08      0.63 o 
   0   5   8        9.68        8.29      0.45 o 
   1   5   8       44.77       34.31      0.98 o 
   2   5   8        4.55        3.71      0.61 o 
   3   5   8       43.73       41.89      1.52 o 
   4   5   8       41.82       41.95      1.42 o 
   5   5   8        8.88       10.43      1.71 o 
  -4   6   8        0.17       -2.10      1.05 o 
  -3   6   8       43.08       37.01      1.55 o 
  -2   6   8      305.18      301.40      6.53 o 
  -1   6   8       54.95       44.64      1.28 o 
   0   6   8       14.07       16.91      0.63 o 
   1   6   8       93.71       84.45      2.92 o 
   2   6   8       73.86       69.82      2.01 o 
   3   6   8      134.57      128.89      3.32 o 
   4   6   8      247.67      253.27      6.35 o 
   5   6   8        0.05       -0.53      1.03 o 
  -3   7   8       32.57       31.26      2.13 o 
  -2   7   8       45.04       45.73      1.77 o 
  -1   7   8      504.85      439.68      8.86 o 
   0   7   8       30.94       37.76      1.00 o 
   1   7   8       78.77      116.27      5.32 o 
   2   7   8        5.60        5.33      0.58 o 
   3   7   8        4.81        4.57      0.77 o 
   4   7   8        3.51        0.47      0.82 o 
  -3   8   8        0.11       -0.45      1.49 o 
  -2   8   8        0.64        6.78      0.82 o 
  -1   8   8     1368.86     1217.30     23.62 o 
   0   8   8      265.45      326.77      5.14 o 
   1   8   8       40.25       40.30      1.59 o 
   2   8   8        0.39       -0.47      0.45 o 
   3   8   8       16.57       17.33      1.18 o 
   4   8   8        9.49       12.93      1.58 o 
  -3   9   8        0.01        1.22      0.96 o 
  -2   9   8       78.88       76.08      2.20 o 
  -1   9   8       42.33       39.07      1.42 o 
   0   9   8       11.20       14.26      1.41 o 
   1   9   8        2.59        1.81      0.58 o 
   2   9   8        6.17        6.76      0.99 o 
   3   9   8        0.09        0.32      0.65 o 
   4   9   8       24.32       24.70      1.37 o 
  -3  10   8        0.01        1.43      1.12 o 
  -2  10   8        1.18       29.44      2.90 o 
  -1  10   8        4.17       -1.59      1.45 o 
   0  10   8      379.44      469.54      9.50 o 
   1  10   8      182.07      179.83      3.74 o 
   2  10   8       23.06       20.71      1.07 o 
   3  10   8        3.40        2.64      0.85 o 
   4  10   8        0.69        0.58      0.83 o 
  -2  11   8        0.43        7.19      1.07 o 
  -1  11   8       28.01       22.10      1.54 o 
   0  11   8      126.98      156.21      3.90 o 
   1  11   8     1043.03     1019.77     18.39 o 
   2  11   8       36.43       30.47      1.29 o 
   3  11   8        2.96        1.52      0.87 o 
   4  11   8        0.01       -1.08      1.03 o 
  -2  12   8        1.87        2.89      1.02 o 
  -1  12   8        0.04        0.44      0.87 o 
   0  12   8       15.48       20.06      1.76 o 
   1  12   8       34.91       32.01      1.38 o 
   2  12   8        7.11        4.83      1.27 o 
   3  12   8        1.16        1.20      0.89 o 
  -1  13   8        4.51        6.11      1.79 o 
   0  13   8        1.03       -0.90      1.55 o 
   1  13   8      132.21      125.68      3.84 o 
   2  13   8      201.26      216.72      4.33 o 
   3  13   8        0.71        0.69      1.30 o 
  -1  14   8        0.67       -0.76      1.51 o 
   0  14   8        8.15        9.70      1.20 o 
   1  14   8        7.01        4.48      1.24 o 
   2  14   8      477.23      523.64     11.37 o 
  -1  -6   9        2.63        0.28      1.81 o 
   0  -6   9       36.35       38.60      2.47 o 
   1  -6   9       61.91       53.43      3.76 o 
   2  -6   9       19.62       17.72      1.64 o 
  -2  -5   9        0.28       -1.81      1.34 o 
  -1  -5   9        0.51       -1.11      1.44 o 
   0  -5   9       30.14       36.72      2.19 o 
   1  -5   9        5.76        0.49      1.74 o 
   2  -5   9        1.02       -0.94      0.71 o 
  -2  -4   9       56.17       65.94      2.80 o 
  -1  -4   9      187.65      174.13      6.71 o 
   0  -4   9       11.62       11.03      1.40 o 
   1  -4   9        2.06        1.98      0.95 o 
   2  -4   9        6.83        4.94      0.82 o 
   3  -4   9        6.10        3.15      0.96 o 
  -3  -3   9        1.02       -0.52      1.78 o 
  -2  -3   9        1.26        0.88      1.01 o 
  -1  -3   9      121.43      109.80      3.56 o 
   0  -3   9        0.00        0.32      2.17 o 
   1  -3   9       29.78       29.60      1.39 o 
   2  -3   9      160.79      129.03      3.19 o 
   3  -3   9       74.03       63.86      2.24 o 
  -3  -2   9        0.08       -1.05      1.57 o 
  -2  -2   9       97.72       91.13      3.21 o 
  -1  -2   9        4.75        1.36      0.88 o 
   0  -2   9       25.95       30.58      1.38 o 
   1  -2   9       25.05       31.59      1.79 o 
   2  -2   9       25.54       20.30      1.16 o 
   3  -2   9       30.38       28.44      1.52 o 
   4  -2   9        2.19        2.38      0.92 o 
  -3  -1   9       25.82       27.87      2.23 o 
  -2  -1   9        3.26        1.66      0.96 o 
  -1  -1   9      178.13      160.87      4.63 o 
   0  -1   9      198.72      239.74      4.74 o 
   1  -1   9       18.17       15.67      1.70 o 
   2  -1   9        0.00       -0.95      0.48 o 
   3  -1   9        9.90        7.52      0.92 o 
   4  -1   9        1.61        0.85      0.92 o 
  -3   0   9        2.46        0.46      1.47 o 
  -2   0   9        5.78        3.72      1.03 o 
  -1   0   9       80.37       71.64      4.46 o 
   0   0   9        3.12        3.95      0.51 o 
   1   0   9      371.36      338.42      6.92 o 
   2   0   9       72.69       68.98      1.79 o 
   3   0   9       20.74       16.41      1.09 o 
   4   0   9        8.61        8.85      1.07 o 
  -3   1   9       15.28       12.15      1.86 o 
  -2   1   9       17.67       13.34      2.02 o 
  -1   1   9       71.21       80.23      2.32 o 
   0   1   9        0.41        0.17      0.33 o 
   1   1   9      136.75      132.45      3.33 o 
   2   1   9        6.03        2.09      0.71 o 
   3   1   9       15.72       15.93      1.55 o 
   4   1   9        2.93        1.71      0.72 o 
  -3   2   9       47.92       41.68      3.90 o 
  -2   2   9       46.98       62.45     10.74 o 
  -1   2   9       28.94       29.15      1.07 o 
   0   2   9       30.92       42.45      1.03 o 
   1   2   9       51.71       49.23      1.45 o 
   2   2   9      765.61      736.04     14.32 o 
   4   2   9        2.34        0.57      0.69 o 
  -4   3   9       67.87       71.30      3.38 o 
  -3   3   9       97.70      105.11      6.56 o 
  -2   3   9       53.26      142.71     11.78 o 
  -1   3   9      171.17      162.51      3.58 o 
   0   3   9       19.93       23.34      0.75 o 
   1   3   9        7.65       12.99      2.09 o 
   2   3   9      620.15      571.75     11.25 o 
   3   3   9      166.21      162.02      4.10 o 
   4   3   9        0.01       -0.89      0.67 o 
  -4   4   9        0.85       -1.31      1.40 o 
  -3   4   9     1036.32     1027.53     24.92 o 
  -2   4   9        9.43       14.48      1.65 o 
  -1   4   9        8.93       12.46      0.83 o 
   0   4   9        1.50        2.18      0.38 o 
   1   4   9       51.75       56.13      1.55 o 
   2   4   9       35.42       29.17      1.12 o 
   3   4   9       15.89       13.55      1.14 o 
   4   4   9        6.31        4.69      0.91 o 
  -3   5   9       72.81       76.52      4.69 o 
  -2   5   9        1.10        3.84      1.14 o 
  -1   5   9        6.46        3.82      0.80 o 
   0   5   9       49.24       55.06      1.24 o 
   1   5   9        3.94        3.49      0.47 o 
   2   5   9      155.22      140.07      3.15 o 
   3   5   9      658.59      644.63     14.06 o 
   4   5   9       39.28       34.94      3.29 o 
  -3   6   9       48.70       42.92      1.73 o 
  -2   6   9      473.39      461.14      9.75 o 
  -1   6   9       20.92       23.32      1.36 o 
   0   6   9       52.48       75.32      1.49 o 
   1   6   9        0.15       -0.48      0.37 o 
   2   6   9       55.09       52.17      1.53 o 
   3   6   9       41.02       41.69      1.69 o 
   4   6   9      406.22      450.43     10.78 o 
  -3   7   9       16.46       12.85      1.40 o 
  -2   7   9      425.68      415.97      8.05 o 
  -1   7   9      552.82      489.52      9.26 o 
   0   7   9       27.34       32.94      0.91 o 
   1   7   9        5.73       12.54      3.08 o 
   2   7   9        3.24        1.03      0.61 o 
   3   7   9        2.08        1.58      0.68 o 
   4   7   9       63.89       65.38      2.33 o 
  -3   8   9       10.82        8.31      1.13 o 
  -2   8   9        1.45       30.76      3.66 o 
  -1   8   9      122.63      106.61      2.68 o 
   0   8   9       33.65       41.00      1.55 o 
   1   8   9       31.46       98.59      6.39 o 
   2   8   9        2.69        1.25      0.59 o 
   3   8   9       19.64       19.61      1.25 o 
   4   8   9       84.75       83.18      2.73 o 
  -3   9   9       16.58       22.06      1.68 o 
  -2   9   9       50.64       47.24      1.67 o 
  -1   9   9      410.19      368.48      7.66 o 
   0   9   9       67.70       73.82      1.81 o 
   2   9   9        3.30        2.59      0.70 o 
   3   9   9        0.18       -0.37      0.70 o 
   4   9   9       10.15       12.43      1.25 o 
  -3  10   9        0.10        2.57      1.15 o 
  -2  10   9        7.82       20.55      2.12 o 
  -1  10   9        6.34        4.54      0.84 o 
   0  10   9     1399.33     1717.25     36.80 o 
   1  10   9      100.17       96.58      2.31 o 
   2  10   9        0.00        0.39      0.56 o 
   3  10   9       20.63       20.60      1.41 o 
   4  10   9        1.57        0.42      0.96 o 
  -2  11   9       22.35       20.22      1.44 o 
  -1  11   9        3.10        1.64      0.86 o 
   0  11   9        7.29       10.84      0.96 o 
   1  11   9        0.15       -1.05      1.45 o 
   2  11   9        6.91        3.50      0.78 o 
   3  11   9        7.75        4.98      1.07 o 
   4  11   9        0.68       -0.54      0.97 o 
  -2  12   9        0.03        0.85      1.05 o 
  -1  12   9       94.02       83.00      2.70 o 
   0  12   9      130.51      152.69      3.88 o 
   1  12   9       62.51       63.50      2.22 o 
   2  12   9        5.64        1.88      1.27 o 
   3  12   9        0.02        0.44      0.94 o 
  -1  13   9        0.00       -0.60      1.13 o 
   0  13   9        5.55        3.56      0.93 o 
   1  13   9      261.86      253.45      6.85 o 
   2  13   9       11.37        7.88      0.98 o 
   3  13   9        1.19        1.16      1.09 o 
  -1  14   9        2.34        1.38      1.34 o 
   0  14   9       30.80       41.47      2.26 o 
   1  14   9       15.05       17.04      1.58 o 
   2  14   9       49.03       50.42      2.20 o 
  -1  -5  10        3.93       -0.57      1.73 o 
   0  -5  10        0.00       -0.35      1.22 o 
   1  -5  10        0.37       -2.50      1.58 o 
   2  -5  10       22.07       17.55      1.56 o 
  -2  -4  10      144.49      136.64      4.99 o 
  -1  -4  10      154.96      157.51      8.48 o 
   0  -4  10       49.66       60.74      2.88 o 
   1  -4  10        0.53       -1.47      1.56 o 
   2  -4  10       22.05       15.88      1.29 o 
  -2  -3  10        0.08        0.84      1.15 o 
  -1  -3  10       86.59       77.00      3.80 o 
   0  -3  10        2.87       -0.55      1.13 o 
   1  -3  10       30.07       65.28      8.19 o 
   2  -3  10       41.87       33.41      1.53 o 
   3  -3  10       21.57       22.54      2.88 o 
  -2  -2  10        0.30       -0.42      1.02 o 
  -1  -2  10       92.36       82.69      2.78 o 
   0  -2  10      272.34      320.83      9.53 o 
   1  -2  10       22.04       42.01      4.04 o 
   2  -2  10       31.81       25.73      1.36 o 
   3  -2  10       13.79       13.21      1.36 o 
  -3  -1  10       11.29        9.51      2.20 o 
  -2  -1  10        0.30       -1.24      1.01 o 
  -1  -1  10       15.20       16.50      1.32 o 
   0  -1  10     1273.60     1577.95     44.23 o 
   1  -1  10       53.57       50.85      1.85 o 
   2  -1  10        0.02       -0.93      0.67 o 
   3  -1  10        0.07        2.15      1.12 o 
   4  -1  10       34.94       34.18      1.97 o 
  -3   0  10        6.92        6.09      1.99 o 
  -2   0  10        3.19        1.56      1.03 o 
  -1   0  10        2.16        1.97      1.49 o 
   0   0  10       72.41       88.87      2.38 o 
   1   0  10       90.03      130.96      5.62 o 
   2   0  10        4.16        2.40      0.68 o 
   3   0  10        1.41        0.87      0.71 o 
   4   0  10       11.14       10.85      1.17 o 
  -3   1  10        0.00       -0.03      1.51 o 
  -2   1  10        3.29        3.20      1.06 o 
  -1   1  10       14.38       17.60      1.44 o 
   0   1  10       13.48       14.68      0.91 o 
   1   1  10     1679.56     1585.05     30.29 o 
   2   1  10        3.96        1.04      0.81 o 
   3   1  10       19.55       16.33      1.26 o 
   4   1  10        1.53        1.40      0.81 o 
  -3   2  10        0.85       -1.05      1.29 o 
  -2   2  10        1.25        6.42      2.79 o 
  -1   2  10       45.42       46.11      1.54 o 
   0   2  10       35.58       40.12      1.10 o 
   1   2  10      952.07      928.45     17.97 o 
   2   2  10      499.25      466.30      9.36 o 
   3   2  10        0.47       -0.98      0.71 o 
   4   2  10        5.21        4.30      0.95 o 
  -3   3  10       12.21       13.95      1.70 o 
  -2   3  10        3.86        3.60      0.82 o 
  -1   3  10        9.26        7.28      2.09 o 
   0   3  10       22.57       19.12      0.82 o 
   1   3  10        0.80        4.28      0.61 o 
   2   3  10      237.57      224.63      4.85 o 
   3   3  10       45.26       43.14      1.72 o 
   4   3  10        0.11       -1.39      0.69 o 
  -3   4  10        8.15        9.27      1.75 o 
  -2   4  10       25.19       23.98      1.10 o 
  -1   4  10        2.24       -0.60      0.91 o 
   0   4  10        7.78        8.97      0.58 o 
   1   4  10        0.67       57.98      3.00 o 
   2   4  10      934.92      879.54     17.06 o 
   3   4  10      145.54      139.79      3.72 o 
   4   4  10        0.18       -0.51      0.70 o 
  -3   5  10       39.61       40.92      2.02 o 
  -2   5  10        9.05        9.42      1.86 o 
  -1   5  10       85.08       64.11      2.29 o 
   0   5  10       20.46       23.59      0.86 o 
   1   5  10       10.55       12.38      1.01 o 
   2   5  10       95.51       88.95      2.29 o 
   3   5  10     1170.37     1158.94     24.77 o 
   4   5  10        5.33        3.90      1.18 o 
  -3   6  10        9.22        7.56      1.30 o 
  -2   6  10      303.63      299.14      6.03 o 
  -1   6  10      134.54      115.98      2.65 o 
   0   6  10       29.24       26.45      0.90 o 
   1   6  10      115.08       89.37      2.11 o 
   2   6  10        0.01       -1.62      0.81 o 
   3   6  10       87.45       85.33      2.47 o 
   4   6  10       19.69       21.49      1.64 o 
  -3   7  10       20.37       20.32      1.81 o 
  -2   7  10       94.41       86.66      2.24 o 
  -1   7  10       62.07       54.15      1.59 o 
   0   7  10        2.14        1.08      0.49 o 
   1   7  10        2.33        1.95      0.62 o 
   2   7  10       58.97       53.45      2.42 o 
   3   7  10       73.20       74.09      2.24 o 
   4   7  10      406.27      447.41     10.81 o 
  -3   8  10       34.49       34.06      1.69 o 
  -2   8  10       20.12       50.42      1.79 o 
  -1   8  10        0.62       -0.03      0.82 o 
   0   8  10       14.82       16.37      0.93 o 
   1   8  10       45.86      163.91     20.54 o 
   2   8  10       23.70       22.93      1.11 o 
   3   8  10      103.82      102.94      2.98 o 
   4   8  10      261.99      286.26      7.27 o 
  -3   9  10        0.23       -0.86      1.03 o 
  -2   9  10        2.18        2.52      0.83 o 
  -1   9  10      234.24      210.70      4.72 o 
   0   9  10      138.26      153.85      3.50 o 
   1   9  10       29.72       38.68      1.46 o 
   2   9  10       30.83       27.04      1.23 o 
   3   9  10       10.28        8.96      1.05 o 
   4   9  10        2.38        1.02      0.91 o 
  -2  10  10       47.29       49.82      1.82 o 
  -1  10  10        2.91        2.51      0.78 o 
   0  10  10        8.60        9.00      1.18 o 
   2  10  10       21.03       17.19      1.06 o 
   3  10  10       54.55       50.58      2.06 o 
   4  10  10       11.49       15.27      1.43 o 
  -2  11  10       75.95       83.21      2.62 o 
  -1  11  10       23.19       21.06      1.56 o 
   0  11  10       19.90       32.21      1.36 o 
   1  11  10        2.09        2.29      0.85 o 
   2  11  10       89.31       81.42      2.29 o 
   3  11  10        3.45        3.20      1.03 o 
  -2  12  10       23.41       26.33      2.26 o 
  -1  12  10        0.34       -1.32      0.98 o 
   0  12  10        3.88        3.34      0.84 o 
   1  12  10       37.69       33.14      1.89 o 
   2  12  10       27.53       26.25      1.25 o 
   3  12  10        7.43        5.40      1.14 o 
  -1  13  10       33.41       34.05      2.00 o 
   0  13  10        9.78       14.95      1.16 o 
   1  13  10       55.90       54.84      2.85 o 
   2  13  10       12.84       10.66      1.10 o 
   0  14  10       11.65       16.06      1.45 o 
   1  14  10       31.71       32.86      1.89 o 
   2  14  10        0.68       -1.41      0.97 o 
  -1  -4  11        4.08        3.86      2.01 o 
   0  -4  11       28.41       31.60      2.18 o 
   1  -4  11        4.17        1.58      1.88 o 
  -1  -3  11      342.33      348.78     16.94 o 
   0  -3  11        4.39        5.26      1.30 o 
   2  -3  11        1.00        2.18      1.01 o 
  -2  -2  11        9.92       10.62      1.60 o 
  -1  -2  11      573.05      545.80     25.64 o 
   0  -2  11       13.24       18.42      1.66 o 
   1  -2  11        1.32        8.69      2.09 o 
   2  -2  11        1.42        2.76      0.95 o 
   3  -2  11        0.11        1.85      1.00 o 
  -2  -1  11        9.93       10.20      1.52 o 
  -1  -1  11       23.56       21.11      2.57 o 
   0  -1  11       57.72       77.91      2.98 o 
   1  -1  11      118.53      134.36      3.97 o 
   2  -1  11        0.10       -0.62      0.79 o 
   3  -1  11        4.09        5.50      1.11 o 
  -2   0  11        4.78        3.56      1.22 o 
  -1   0  11        3.19        0.17      1.07 o 
   0   0  11      627.16      776.84     22.24 o 
   1   0  11        3.91        6.89      1.02 o 
   2   0  11       15.61       15.04      1.09 o 
   3   0  11        0.39       -0.02      0.85 o 
  -3   1  11       27.91       20.02      2.74 o 
  -2   1  11        0.28        0.26      1.01 o 
  -1   1  11        1.84        2.39      0.99 o 
   0   1  11      305.14      377.36      9.35 o 
   1   1  11      317.52      304.15      6.40 o 
   2   1  11       36.83       29.49      1.28 o 
   3   1  11        1.42       -0.25      0.82 o 
   4   1  11       34.87       43.82      2.19 o 
  -3   2  11       13.12       11.70      2.43 o 
  -2   2  11       14.30       15.65      1.98 o 
  -1   2  11       14.98       13.99      1.10 o 
   0   2  11       35.46       45.67      1.49 o 
   1   2  11      167.45      164.71      3.75 o 
   2   2  11       96.77       95.11      2.48 o 
   3   2  11       23.22       20.07      2.24 o 
   4   2  11        0.01       -0.99      0.96 o 
  -3   3  11       20.05       20.72      2.28 o 
  -2   3  11        8.13        9.68      1.47 o 
  -1   3  11       21.25       18.31      1.21 o 
   0   3  11       29.30       30.52      1.24 o 
   1   3  11      162.94      167.08      3.75 o 
   2   3  11      256.64      245.29      5.29 o 
   3   3  11        0.72       -0.36      0.80 o 
   4   3  11        0.48       -0.82      0.81 o 
  -3   4  11       19.19       21.47      2.25 o 
  -2   4  11       26.62       24.97      1.31 o 
  -1   4  11       15.67       15.55      0.97 o 
   0   4  11        0.46       -0.51      0.53 o 
   1   4  11       58.67       58.41      1.72 o 
   2   4  11      465.95      439.27      8.92 o 
   3   4  11       64.58       67.45      5.26 o 
   4   4  11        0.18       -0.97      0.85 o 
  -3   5  11        6.38        4.67      1.65 o 
  -2   5  11       69.35       81.56      2.52 o 
  -1   5  11       11.04        9.12      0.83 o 
   0   5  11       48.41       49.76      1.62 o 
   1   5  11       27.58       21.49      1.03 o 
   2   5  11       24.76       20.82      1.16 o 
   3   5  11        4.03        4.50      1.04 o 
   4   5  11       44.24       43.53      1.94 o 
  -3   6  11      128.99      117.43      5.80 o 
  -2   6  11       65.09       59.09      1.79 o 
  -1   6  11        0.08       -1.87      0.93 o 
   0   6  11        0.05       -0.37      0.72 o 
   1   6  11       69.52       69.92      2.04 o 
   2   6  11       21.63       20.40      1.17 o 
   3   6  11      273.05      275.80      6.60 o 
   4   6  11       39.66       38.71      1.85 o 
  -3   7  11        0.01        0.29      1.21 o 
  -2   7  11      144.19      164.37      4.36 o 
  -1   7  11        4.04        2.07      0.84 o 
   0   7  11      186.67      217.64      5.42 o 
   1   7  11       19.88       38.22      2.96 o 
   2   7  11       67.14       64.24      1.92 o 
   3   7  11        7.05        4.96      0.96 o 
   4   7  11       13.49       12.05      1.31 o 
  -3   8  11        7.02        5.07      1.17 o 
  -2   8  11        0.86        2.67      0.79 o 
  -1   8  11       38.60       38.34      1.48 o 
   0   8  11        0.26       -1.12      0.65 o 
   1   8  11       38.21       45.70      1.59 o 
   2   8  11       14.59       44.86      4.75 o 
   3   8  11        5.34        6.86      0.99 o 
   4   8  11       25.64       24.29      1.63 o 
  -2   9  11        3.48       28.36      3.85 o 
  -1   9  11       20.10       18.49      1.12 o 
   0   9  11        3.76        2.09      1.50 o 
   1   9  11       22.19       20.01      1.68 o 
   2   9  11      108.73       97.62      4.06 o 
   3   9  11       18.61       21.11      1.47 o 
   4   9  11       14.84       14.97      1.41 o 
  -2  10  11        0.01       30.82      1.86 o 
  -1  10  11      258.20      232.93      5.24 o 
   0  10  11        7.29        9.86      0.96 o 
   1  10  11       93.26      127.43      3.48 o 
   2  10  11       21.15       15.37      1.21 o 
   3  10  11       31.27       26.77      1.61 o 
  -2  11  11        0.89        1.55      1.01 o 
  -1  11  11       27.99       27.47      1.74 o 
   0  11  11        5.81        7.22      0.91 o 
   1  11  11       68.35       64.27      2.11 o 
   2  11  11       45.42       38.08      1.53 o 
   3  11  11       13.99       13.60      1.40 o 
  -1  12  11       12.39       12.19      1.49 o 
   0  12  11      100.48      119.91      3.22 o 
   1  12  11       13.23       13.55      1.55 o 
   2  12  11        0.06       -1.19      0.83 o 
   3  12  11       23.08       26.48      1.77 o 
  -1  13  11        3.84        1.13      1.23 o 
   0  13  11       44.62       55.42      1.93 o 
   1  13  11       26.09       25.95      1.61 o 
   2  13  11        6.02        4.83      0.95 o 
   0  14  11       24.82       33.36      2.01 o 
   1  14  11        2.46        3.64      1.42 o 
   0  -3  12        7.71       14.05      1.75 o 
   1  -3  12       15.04       19.42      2.83 o 
  -1  -2  12       53.92       55.03      4.11 o 
   0  -2  12       57.26       73.92      3.96 o 
   1  -2  12       32.13      128.29      7.06 o 
   2  -2  12       11.32       14.85      1.62 o 
  -1  -1  12        3.67        3.34      1.78 o 
   0  -1  12        2.48        0.42      1.13 o 
   2  -1  12        9.22        8.10      1.19 o 
   3  -1  12        1.13        1.22      1.19 o 
  -2   0  12        6.55        4.41      1.43 o 
  -1   0  12       36.98       28.33      2.94 o 
   0   0  12        0.61        4.91      1.14 o 
   1   0  12       57.57       60.78      4.17 o 
   2   0  12        0.12        0.03      0.81 o 
   3   0  12       67.44       75.06      2.85 o 
  -2   1  12        2.38        2.98      1.25 o 
  -1   1  12       34.18       33.16      2.45 o 
   0   1  12      175.30      212.74      6.62 o 
   1   1  12       82.01       78.08      2.66 o 
   2   1  12       58.48       54.49      1.95 o 
   3   1  12       12.82       14.38      1.39 o 
  -2   2  12       55.63       54.15      2.39 o 
  -1   2  12        4.52        4.03      1.32 o 
   0   2  12        0.07       -1.03      0.67 o 
   1   2  12       12.39       13.70      1.02 o 
   2   2  12       74.95       74.05      2.17 o 
   3   2  12       55.91       55.72      2.30 o 
  -2   3  12        3.11        2.48      1.20 o 
  -1   3  12      131.14      115.79      3.16 o 
   0   3  12        0.00       -1.61      0.81 o 
   1   3  12        4.75        7.16      0.80 o 
   2   3  12      135.40      126.54      3.13 o 
   3   3  12        0.16        0.43      0.77 o 
   4   3  12       47.12       46.56      3.57 o 
  -2   4  12        0.00       -1.08      1.00 o 
  -1   4  12       18.98       19.49      1.08 o 
   0   4  12        6.17        6.34      1.91 o 
   1   4  12        0.32        4.58      0.95 o 
   2   4  12        2.76       -0.94      0.70 o 
   3   4  12       25.19       29.22      1.63 o 
   4   4  12        0.77        0.65      0.91 o 
  -2   5  12       54.90       60.07      1.99 o 
  -1   5  12        0.62       -0.58      0.80 o 
   0   5  12      125.59      118.90      3.62 o 
   1   5  12        0.48        4.18      0.77 o 
   2   5  12        6.69        4.28      1.10 o 
   3   5  12       68.73       70.55      4.18 o 
   4   5  12       35.34       36.58      1.83 o 
  -2   6  12        0.15        2.38      1.08 o 
  -1   6  12       27.63       25.85      1.19 o 
   0   6  12      281.64      292.42      8.04 o 
   1   6  12       18.44       20.59      1.15 o 
   2   6  12       46.57       38.33      1.47 o 
   3   6  12       11.60       17.81      1.89 o 
   4   6  12        3.22        4.31      1.76 o 
  -2   7  12        3.55        6.79      1.25 o 
  -1   7  12        1.09        0.29      0.70 o 
   0   7  12        5.61        5.66      1.56 o 
   1   7  12       16.91       21.09      1.18 o 
   2   7  12       57.40       47.69      1.68 o 
   3   7  12       90.89       84.63      2.87 o 
   4   7  12       27.81       28.43      1.69 o 
  -2   8  12       76.89       71.07      2.11 o 
  -1   8  12        9.58       12.20      2.26 o 
   0   8  12       16.77       17.86      1.32 o 
   1   8  12      227.21      185.37      4.43 o 
   2   8  12        0.26        1.53      2.80 o 
   3   8  12       16.14       18.04      1.45 o 
   4   8  12        4.89        4.87      1.15 o 
  -2   9  12       25.32       29.20      1.54 o 
  -1   9  12        2.98        2.37      0.88 o 
   0   9  12        1.89        2.48      0.76 o 
   1   9  12       68.09       64.24      2.20 o 
   2   9  12      133.36      115.32      2.81 o 
   3   9  12       50.69       47.40      2.82 o 
  -2  10  12        1.77        0.96      0.94 o 
  -1  10  12       17.43       16.88      1.47 o 
   0  10  12        8.65        9.35      0.96 o 
   1  10  12        9.17        8.44      1.45 o 
   2  10  12        0.34       -0.55      0.77 o 
   3  10  12        1.93        1.60      0.95 o 
  -1  11  12       57.13       54.25      2.31 o 
   0  11  12       45.86       51.61      2.25 o 
   1  11  12       97.84      122.85      6.29 o 
   2  11  12       17.53       14.61      1.25 o 
   3  11  12       48.10       42.71      2.07 o 
  -1  12  12        5.08        3.65      1.24 o 
   0  12  12       27.32       29.96      1.42 o 
   1  12  12       11.14       12.94      1.57 o 
   2  12  12        6.57        3.80      1.03 o 
   3  12  12      119.63      109.75      3.62 o 
   0  13  12       34.84       40.42      2.37 o 
   1  13  12        1.64        1.66      1.06 o 
   2  13  12        0.01        0.53      0.96 o 
   0  -1  13       50.83       55.81      2.72 o 
   1  -1  13        3.45       11.30      2.26 o 
   2  -1  13       65.05       63.26      3.24 o 
  -1   0  13       24.75       25.51      2.96 o 
   0   0  13        6.00        7.21      1.29 o 
   1   0  13        2.09        3.92      1.97 o 
   2   0  13       10.57       11.56      1.89 o 
  -1   1  13        2.95        4.62      1.93 o 
   0   1  13       31.29       40.72      2.04 o 
   1   1  13       69.12       74.97      3.42 o 
   2   1  13       14.75       11.81      1.21 o 
   3   1  13       14.14       18.92      1.66 o 
  -2   2  13      164.95      160.14      5.67 o 
  -1   2  13        1.54        2.75      1.62 o 
   0   2  13        2.60        3.35      1.04 o 
   1   2  13      175.92      173.26      5.67 o 
   2   2  13       65.66       58.47      2.06 o 
   3   2  13       12.22       12.13      1.90 o 
  -2   3  13        0.43        2.13      1.50 o 
  -1   3  13       18.65       22.53      2.20 o 
   0   3  13       60.45       64.00      2.31 o 
   1   3  13      136.36      121.89      4.20 o 
   2   3  13        6.13        5.03      0.94 o 
   3   3  13        2.49        3.03      1.06 o 
  -2   4  13       29.04       25.53      1.78 o 
  -1   4  13      139.02      119.35      4.73 o 
   0   4  13        9.97        9.30      2.07 o 
   1   4  13       27.48       66.36      2.72 o 
   2   4  13       54.95       49.51      1.86 o 
   3   4  13        0.16        0.52      0.85 o 
  -2   5  13        4.06        2.87      1.31 o 
  -1   5  13      246.11      217.16      5.61 o 
   0   5  13       45.64       43.45      2.11 o 
   1   5  13       93.13       88.54      3.13 o 
   2   5  13       11.76       10.65      1.20 o 
   3   5  13        7.52        5.70      1.12 o 
  -2   6  13        3.04        2.61      1.02 o 
  -1   6  13        0.94       -0.47      1.37 o 
   0   6  13        1.17        1.34      0.85 o 
   1   6  13       24.00       18.66      1.50 o 
   2   6  13       88.35       79.54      2.31 o 
   3   6  13       19.56       16.30      1.60 o 
  -2   7  13       70.45       92.09      4.64 o 
  -1   7  13      182.45      164.62      4.27 o 
   0   7  13       71.46       74.31      2.55 o 
   1   7  13        0.94        2.37      1.01 o 
   2   7  13        5.20        2.15      0.88 o 
   3   7  13       16.31       18.08      1.48 o 
  -2   8  13        8.74       15.10      1.37 o 
  -1   8  13        6.47        6.95      1.14 o 
   0   8  13       73.37       77.22      2.35 o 
   1   8  13      203.86      177.42      5.38 o 
   2   8  13       90.54       75.93      2.38 o 
   3   8  13        0.01       -0.31      0.89 o 
  -2   9  13       35.92       35.73      1.70 o 
  -1   9  13        5.63        4.90      1.34 o 
   0   9  13       12.06       10.66      1.03 o 
   1   9  13        0.05        0.57      1.10 o 
   2   9  13        5.59        8.38      1.07 o 
   3   9  13       11.83        9.31      1.80 o 
  -1  10  13       45.72       49.09      2.17 o 
   0  10  13       67.90       66.48      2.19 o 
   1  10  13        5.68        1.47      1.21 o 
   2  10  13       86.98       74.61      2.93 o 
   3  10  13       23.92       22.88      2.58 o 
  -1  11  13       29.99       29.76      1.80 o 
   0  11  13       28.95       33.81      1.51 o 
   1  11  13       20.02       19.11      1.56 o 
   2  11  13      104.66       91.09      2.65 o 
   3  11  13        6.09        4.37      1.26 o 
   0  12  13        0.74        0.27      0.87 o 
   1  12  13        2.90        7.22      1.21 o 
   2  12  13        4.65        3.70      1.00 o 
   1  13  13       25.83       30.52      1.87 o 
   1   0  14        0.00        0.41      2.02 o 
   0   1  14       20.47       20.80      1.73 o 
   1   1  14      112.30      114.70      6.46 o 
   2   1  14        2.63       -0.18      1.00 o 
  -1   2  14       33.24       27.28      2.84 o 
   0   2  14       43.75       47.43      2.36 o 
   1   2  14       11.53        9.40      1.51 o 
   2   2  14       60.21       55.39      2.33 o 
  -1   3  14        0.27       -0.40      1.62 o 
   0   3  14        2.02        3.69      1.09 o 
   1   3  14        1.52        1.71      1.17 o 
   2   3  14        5.07        3.58      0.95 o 
  -1   4  14        2.57        2.17      1.70 o 
   0   4  14       23.40       20.79      1.55 o 
   1   4  14       19.80       24.45      2.74 o 
   2   4  14        0.54       -0.31      0.89 o 
   3   4  14       17.44       17.51      1.64 o 
  -1   5  14        1.05        2.14      1.24 o 
   0   5  14        7.84        5.23      0.89 o 
   1   5  14        0.88       48.10      3.01 o 
   2   5  14        0.44        0.18      0.85 o 
   3   5  14       29.38       29.36      1.93 o 
  -1   6  14        0.00        0.17      1.25 o 
   0   6  14        1.02       -1.61      1.29 o 
   1   6  14        3.14       53.61      3.75 o 
   2   6  14       38.86       33.28      1.57 o 
   3   6  14        6.17        2.78      1.17 o 
  -1   7  14        0.58        0.77      0.97 o 
   0   7  14       61.73       58.12      2.22 o 
   1   7  14       44.97       34.54      2.18 o 
   2   7  14       17.37       18.16      1.33 o 
   3   7  14        0.70       -0.39      0.99 o 
  -1   8  14        1.58        1.72      1.01 o 
   0   8  14        1.74       -0.11      0.78 o 
   2   8  14       30.99       24.52      1.45 o 
   3   8  14       21.02       20.68      1.70 o 
  -1   9  14       10.15       15.82      1.60 o 
   0   9  14        1.91        1.78      0.82 o 
   1   9  14        0.57        1.16      1.16 o 
   2   9  14        7.63        6.17      1.27 o 
   3   9  14       77.66       72.65      2.83 o 
  -1  10  14       20.05       24.12      1.74 o 
   0  10  14        2.39        2.12      0.89 o 
   1  10  14       25.12       19.77      1.85 o 
   2  10  14       14.61       15.58      1.51 o 
   0  11  14       85.42      113.45      6.25 o 
   1  11  14       16.23       28.87      2.07 o 
   2  11  14        2.46        2.12      0.96 o 
   1  12  14       11.08       11.05      1.50 o 
   0   3  15       13.88       18.72      1.71 o 
   1   3  15        4.64       11.59      2.40 o 
   0   4  15        3.33        0.35      1.22 o 
   1   4  15       20.30       23.19      1.89 o 
   2   4  15       19.80       27.97      6.19 o 
   0   5  15       27.18       27.94      2.51 o 
   1   5  15       97.29       98.81      4.13 o 
   2   5  15        1.25        0.05      1.16 o 
   0   6  15       95.14      111.22      3.57 o 
   1   6  15       55.60       51.29      2.67 o 
   2   6  15        0.51       -0.80      0.90 o 
   0   7  15        0.73       -0.71      0.91 o 
   1   7  15        4.39        1.16      1.27 o 
   2   7  15        2.54        0.94      0.92 o 
   0   8  15       46.69       53.32      1.94 o 
   1   8  15        3.40        3.57      1.40 o 
   2   8  15       89.80       89.82      3.08 o 
   0   9  15        1.01       -0.11      1.30 o 
   1   9  15       27.91       27.76      2.00 o 
   2   9  15       20.13       21.45      1.73 o 
   0  10  15        3.23        1.09      0.95 o 
   1  10  15       27.96       24.67      2.11 o 
                                                 
